# Supplementary material for: Diet-derived transmission of MicroRNAs from host plant into honey bee Midgut
Source: BMC Genomics. 2021 Aug 3;22:587. doi: 10.1186/s12864-021-07916-4 (PMC8336336; doi:10.1186/s12864-021-07916-4)
Supplement: Supplementary file 1 — Additional file 1 Table S1. Identification of known miRNAs in sunflower pollen. The clean sRNA reads were aligned against the miRBase database which resulted in the identification of 495 shared miRNAs in two samples. [file 12864_2021_7916_MOESM1_ESM.xlsx]

## Sheet: known_SF_miRNAs
Additional file 1: Table S1. Identification of known miRNAs in sunflower pollen. The clean sRNA reads were aligned against the miRBase database which resulted in the identification of 495 shared miRNAs in two samples.
miRNA Family	member of family	miRBase Data base	Sequence	Length
bantam	1	tca-bantam-3p	TGAGATCATTGTGAAAGCTGATT	23
let-7	5	ssc-let-7c	TGAGGTAGTAGGTTGTATGGTT	22
		mdo-let-7a-3p	CTGTACAGCCTCCTAGCTTTCC	22
		ptr-let-7e	TGAGGTAGGAGGTTGTATAGTT	22
		ptr-let-7g	TGAGGTAGTAGTTTGTACAGTT	22
		aca-let-7e-5p	TGAGGTAGTAGATTGAATAGTT	22
miR-1	1	mdo-miR-1-3p	TGGAATGTAAAGAAGTATGTAT	22
miR-100	1	tca-miR-100-5p	AACCCGTAGATCCGAACTTGTGGG	24
miR-1000	1	tca-miR-1000-3p	CTGCTGCTTCGGGACATGACCA	22
miR-101	1	ptr-miR-101	TACAGTACTGTGATAACTGAAG	22
miR-103	1	ssc-miR-103	AGCAGCATTGTACAGGGCTATGA	23
miR-10387	1	ssc-miR-10387	CTGATAGAGCTCCTGGAAGGCCT	23
miR-11	1	tca-miR-11-5p	TGGGATTCTGACTGTGACCTGT	22
miR-11614	1	tca-miR-11614-3p	GGTAGTGCGATCATCCGCTGTC	22
miR-11618	1	tca-miR-11618a-3-3p	TTGATCGGCCAATGTTCGCTTT	22
miR-11619	4	tca-miR-11619e-5p	CAAAACTATCGGATGAGAGA	20
		tca-miR-11619e-3p	ATGAGGAGTCACAGACTTGATT	22
		tca-miR-11619b-3p	TGAAGGGTCACAGACTTTGTCT	22
		tca-miR-11619a-5p	CGAAGTCTGTGATATTCTTCATT	23
miR-11620	1	tca-miR-11620-3p	ATGCCCGGACCGGTGCCCCATG	22
miR-11623	1	tca-miR-11623-3p	CCGGATCGGCTCATGGACGTGGAC	24
miR-11638	1	tca-miR-11638-3p	TCAGGGCATGACACGGGTTCGAG	23
miR-11643	1	tca-miR-11643-3p	GTCGTTGCGCCGGAAGCCCCGGG	23
miR-11644	2	tca-miR-11644-5p	TGTTACGTCCAAGGCGTCGGTA	22
		tca-miR-11644-3p	TCGACGCCTTGGACGTAGGAAC	22
miR-11647	1	tca-miR-11647-3p	AAAGTTTGGAGTGTCGGGTGTT	22
miR-11648	1	tca-miR-11648-5p	TCACAAGATTGAATAGGACCGGGCT	25
miR-11650	1	tca-miR-11650-3p	CCTGGACGTCTCGGCGGA	18
miR-1181	1	ptr-miR-1181	CCGTCGCCGCCACCCGAGCCG	21
miR-1199	1	ptr-miR-1199-5p	CCTGAGCCCGGGCCGCGCAG	20
miR-1203	1	ptr-miR-1203	CCCGGAGCCAGGATGCAGCTC	21
miR-1224	1	ptr-miR-1224-5p	GTGAGGACTCGGGAGGTGGAGGGT	24
miR-12297	2	mdo-miR-12297g-3p	GAACGAGGCATCACACAAAGGA	22
		mdo-miR-12297c-3p	ATGAGGTGCTGTGCAAAGGACT	22
miR-12305	1	mdo-miR-12305-5p	CAGGTCTGGTGCCCCGGGTTGCACT	25
miR-12316	1	mdo-miR-12316-5p	TGGCCTCTGAGGTTCCTTCCAACTC	25
miR-12324	2	mdo-miR-12324a-5p	TAAAGCGCCAGGCCTGGAGTCAG	23
		mdo-miR-12324a-3p	AAGTCCGGACCCTGGCGCTTATT	23
miR-12340	2	mdo-miR-12340-5p	TCCCTGTGTGCTCTTCTCTTTTAGG	25
		mdo-miR-12340-3p	TATGGAAACTGGAACCAGGTTTGTGTGG	28
miR-12369	2	mdo-miR-12369-5p	TGGGGGGGGGACGCAGCAGGCCG	23
		mdo-miR-12369-3p	CACTGCCCGTCCTGCCCCCAGA	22
miR-1237	1	ptr-miR-1237	TCCTTCTGCTCCGTCCCCCAG	21
miR-12371	1	mdo-miR-12371-3p	TTGGCCAGGGGCTGGACTGG	20
miR-12382	1	mdo-miR-12382-5p	CCGTCGTCTGTTCGGATGAGT	21
miR-12385	1	mdo-miR-12385-5p	ACTTAGCCTGTGTGGGTCTCCATT	24
miR-12389	1	mdo-miR-12389-5p	GCTGGGAAGGCGGCAGTAG	19
miR-12392	1	mdo-miR-12392-5p	GCCGCCGCCCGAGGCCCCACGGC	23
miR-12398	1	mdo-miR-12398-3p	CCCGATGCCTGCCTCGTCC	19
miR-124	1	tca-miR-124-3p	TAAGGCACGCGGTGAATGCCAAG	23
miR-12412	1	mdo-miR-12412-5p	TGGAGGGCTCGAAGATCTTGGA	22
miR-1247	1	ptr-miR-1247	ACCCGTCCCGTTCGTCCCCGGA	22
miR-125	2	ssc-miR-125b	TCCCTGAGACCCTAACTTGTGA	22
		tca-miR-125-3p	ACAAGCTAGCGACTCGGGTATTG	23
miR-1250	1	ptr-miR-1250	ACGGTGCTGGATGTGGCCTTT	21
miR-126	1	ptr-miR-126	TCGTACCGTGAGTAATAATGCG	22
miR-127	1	ptr-miR-127	TCGGATCCGTCTGAGCTTGGCT	22
miR-128	2	ssc-miR-128	TCACAGTGAACCGGTCTCTTT	21
		mdo-miR-128b-5p	CGGGGCCGTAGCACTGTCTGAGA	23
miR-1283	1	ptr-miR-1283a	TCTACAAAGGAAAGCGCTTTCT	22
miR-1292	1	ptr-miR-1292	TGGGAACGGGTTCCGGCAGACGCTG	25
miR-133	1	ssc-miR-133b	TTTGGTCCCCTTCAACCAGCTAT	23
miR-1388	1	aca-miR-1388-3p	ATCTCAGGTCCGTCAGCCCAC	21
miR-139	3	ssc-miR-139-3p	TGGAGACGCGGCCCTGTTGGAGT	23
		mdo-miR-139-3p	TGGAGATACAGCCCTGTTGGAAT	23
		aca-miR-139-5p	TCTACAGTGCATGTGTCTCCAGTG	24
miR-141	1	mdo-miR-141-3p	TAACACTGTCTGGTAAAGATGC	22
miR-143	1	ptr-miR-143	TGAGATGAAGCACTGTAGCTCA	22
miR-146	1	mdo-miR-146b-3p	CCTAGGAAGTCAGTTCTGGA	20
miR-148	2	ssc-miR-148a-3p	TCAGTGCACTACAGAACTTTGT	22
		aca-miR-148a-5p	AAAGTTCTGTGACACTCGGACT	22
miR-151	2	ssc-miR-151-5p	TCGAGGAGCTCACAGTCTAGT	21
		ssc-miR-151-3p	CTAGACTGAAGCTCCTTGAGGA	22
miR-154	1	ptr-miR-154	TAGGTTATCCGTGTTGCCTTCG	22
miR-1541	1	mdo-miR-1541	TGGTGTGCTCGTTTGGATGTGG	22
miR-18	1	mdo-miR-18b-3p	TACTGCCCTAAATGCTCCTTCCGGC	25
miR-181	1	ssc-miR-181a	AACATTCAACGCTGTCGGTGAGTT	24
miR-182	1	ptr-miR-182	TTTGGCAATGGTAGAACTCACACT	24
miR-184	2	ssc-miR-184	TGGACGGAGAACTGATAAGGGT	22
		tca-miR-184-5p	CCTTGTCATTCTCTCGCCCGGT	22
miR-191	1	ptr-miR-191	CAACGGAATCCCAAAAGCAGCTG	23
miR-193	2	ptr-miR-193a	AACTGGCCTACAAAGTCCCAGT	22
		ptr-miR-193b	AACTGGCCCTCAAAGTCCCGCT	22
miR-199	1	ssc-miR-199b-3p	TACAGTAGTCTGCACATTGGTT	22
miR-20	1	aca-miR-20b-3p	ACTGTAATGTGGGCACTTACA	21
miR-203	1	mdo-miR-203	GTGAAATGTTTAGGACCACTTG	22
miR-205	1	mdo-miR-205b-5p	GCTTCACTCCACTGAAATCTGA	22
miR-21	1	ssc-miR-21-5p	TAGCTTATCAGACTGATGTTGA	22
miR-210	1	tca-miR-210-5p	AGCTGCTGGACGCTGCACAAG	21
miR-212	1	aca-miR-212-3p	TAACAGTCCACAGTCATGGCTAC	23
miR-214	1	aca-miR-214-3p	ACAGCAGGCACAGACAGGCAGT	22
miR-218	1	ssc-miR-218b	TTGTGCTTGATCTAACCATGTG	22
miR-2188	1	aca-miR-2188-3p	GATGCGTGTGGTCAGACCTAG	21
miR-221	1	mdo-miR-221-3p	AGCTACATTGTCTGCTGGGTTTC	23
miR-222	2	mdo-miR-222a	AGCTACATCTGGCTACTGGGTCTC	24
		aca-miR-222b-3p	AGCTACATCTGATTACTGGGTTTC	24
miR-223	3	ptr-miR-223	TGTCAGTTTGTCAAATACCCC	21
		aca-miR-223-5p	CGTGTATTTGACGATCTGATCGC	23
		aca-miR-223-3p	TGTCAGTTTGTCAAATATACAA	22
miR-2320	1	ssc-miR-2320-5p	TGGCACAGGGTCCAGCTGTCGG	22
miR-2355	1	ptr-miR-2355	ATCCCCAGATACAACGGACAAT	22
miR-2392	1	ptr-miR-2392	TAGGATGGGGGTGAGAGGTG	20
miR-24	3	ssc-miR-24-1-5p	GTGCCTACTGAGCTGAAACACAGT	24
		ssc-miR-24-3p	TGGCTCAGTTCAGCAGGAACAG	22
		aca-miR-24-2-5p	TGCCTACTGAGCTGATATCAG	21
miR-26	1	ssc-miR-26a	TTCAAGTAATCCAGGATAGGCT	22
miR-263	1	dpu-miR-263b	CTTGGCACTGGAAGAATTCACA	22
miR-27	2	ptr-miR-27a	TTCACAGTGGCTAAGTTCCGCC	22
		aca-miR-27a-5p	AGGGCTTAGCCCACCTGTGAAC	22
miR-276	1	tca-miR-276-3p	TAGGAACTTCATACCGTGCTCT	22
miR-279	2	tca-miR-279e-5p	GCCAGTGTTCAGTCTATTGTTTCA	24
		dpu-miR-279b	TGACTAGAACCCACACTCGTCCGG	24
miR-28	1	ssc-miR-28-5p	AAGGAGCTCACAGTCTATTGAG	22
miR-29	3	ssc-miR-29a-3p	CTAGCACCATCTGAAATCGGTTA	23
		aca-miR-29a-2-5p	TGACCGATTTCTCTTGGTGTTC	22
		mdo-miR-29b-2-5p	GCTGGTTTCACATGGTGGCTTAGA	24
miR-296	1	ssc-miR-296-3p	AGGGTTGGGCGGAGGCTTTCC	21
miR-30	2	ssc-miR-30c-5p	TGTAAACATCCTACACTCTCAGC	23
		ssc-miR-30d	TGTAAACATCCCCGACTGGAAGCT	24
miR-301	1	ssc-miR-301	CAGTCCAATAGTATTGTCAAAGC	23
miR-309	1	tca-miR-309a-5p	AGATGAACTCGACTCGGCT	19
miR-315	1	tca-miR-315	TTTTGATTGTTGCTCAGAAAGC	22
miR-3151	1	ptr-miR-3151	GGTGGGGCAATGGGATCAGGTG	22
miR-325	1	ssc-miR-325	CCTAGTAGGTGTTCAGTAAGTGT	23
miR-329	1	ptr-miR-329	AACACACCTGGTTAACCTCTTT	22
miR-33	2	ptr-miR-33b	GTGCATTGCTGTTGCATTGC	20
		aca-miR-33-1-3p	CAATGTTTCCGCAGTGCAATA	21
miR-339	1	ssc-miR-339-5p	TCCCTGTCCTCCAGGAGCTCAC	22
miR-361	1	ssc-miR-361-3p	CCCCCAGGTGTGATTCTGATTTGC	24
miR-369	1	ptr-miR-369	AATAATACATGGTTGATCTTT	21
miR-375	1	mdo-miR-375	TTTTGTTCGTTCGGCTCGCGTGA	23
miR-378	1	ssc-miR-378b-3p	ACTGGACTTGGAGTCAGAAGT	21
miR-3805	1	tca-miR-3805a-5p	GATCACATGTGGGTCGTA	18
miR-3806	1	tca-miR-3806b-5p	TCTACGTACGGATTCGTA	18
miR-3808	1	tca-miR-3808-3p	TATGTACACGTGTGGATATGGGG	23
miR-381	1	ssc-miR-381-5p	AGCGAGGTTGCCCTTTGTATATT	23
miR-3817	1	tca-miR-3817-3p	TAATATTGCTCACTACACCTCCA	23
miR-382	1	ptr-miR-382	GAAGTTGTTCGTGGTGGATTCG	22
miR-3822	1	tca-miR-3822-5p	CGAGGTGTTGCACAGTTAATATTG	24
miR-3823	1	tca-miR-3823-5p	AAAGGTCGTGGTTTTGGCATT	21
miR-3826	1	tca-miR-3826-3p	CTATCCCCGACTACGCCTCGG	21
miR-383	1	ssc-miR-383	CCACAGCACTGCCTGGTCAGA	21
miR-3840	1	tca-miR-3840-3p	TAGTACGAACGGTACTCACTAT	22
miR-3851	4	tca-miR-3851m-5p	GGTTGGCACAGAGTAGTACTATG	23
		tca-miR-3851g-3p	TAGTACGACCCATGTTGGCTCA	22
		tca-miR-3851i-3p	TAGTACGGCCCATGTCGGCTCA	22
		tca-miR-3851q-5p	TGTGAGTACATTTAGTTCTGAGTTGGCA	28
miR-3854	1	tca-miR-3854-5p	ACCACAATCCCAGCTCCAC	19
miR-3863	1	tca-miR-3863-3p	TCAGCGTCGTTGCTTGATCCAT	22
miR-3866	1	tca-miR-3866-3p	GGCTACTCGGTTATAATCCTGTGCT	25
miR-3875	1	tca-miR-3875-5p	GCGTCTTTAGCTCAATAAA	19
miR-3888	2	tca-miR-3888-5p	GTGCTTTGAATGTCACGCC	19
		tca-miR-3888-3p	CGTGACGTAGTTAAGGTTA	19
miR-3897	1	tca-miR-3897-3p	CGTGGTGGTGGGGGTGGGG	19
miR-3898	1	tca-miR-3898-3p	TATGAACCGGGATGTTACTT	20
miR-3900	1	tca-miR-3900-3p	AGGAGGTGTGATCGCTTTG	19
miR-3937	1	ptr-miR-3937	ACAGGCGGCTGTAGCAATGGGGGG	24
miR-411	1	ssc-miR-411	ATGTAACACGGTCCACTAAC	20
miR-412	1	ptr-miR-412	ACTTCACCTGGTCCACTAGCCGT	23
miR-422	1	ptr-miR-422a	ACTGGACTTAGGGTCAGAAGGC	22
miR-423	1	ptr-miR-423	AGCTCGGTCTGAGGCCCCTCAGT	23
miR-424	1	ssc-miR-424-3p	CAAAACGTGAGGCGCTGCTAT	21
miR-425	1	aca-miR-425-3p	CCACGGGGATGTCGTGTCTGTC	22
miR-429	1	ssc-miR-429	TAATACTGTCTGGTAATGCCGT	22
miR-431	1	ptr-miR-431	TGTCTTGCAGGCCGTCATGCA	21
miR-4334	1	ssc-miR-4334-5p	CCCTGGAGTGACGGGGGTG	19
miR-4338	1	ssc-miR-4338	ATGTTCAGTCTCAGTGGGAACC	22
miR-449	1	mdo-miR-449b-3p	CAGTCAGGACTGCCCTGCCACT	22
miR-451	1	mdo-miR-451	AAACCGTTACCATTACTGTGTT	22
miR-485	1	ptr-miR-485	GTCATACACGGCTCTCCTCTCT	22
miR-490	1	aca-miR-490-3p	CAACCTGGAGGACTCCATGCTGT	23
miR-493	1	ssc-miR-493-3p	TGAAGGTCTACTGTGTGCCAGG	22
miR-499	1	ptr-miR-499	AACATCACAGCAAGTCTGTGCT	22
miR-500	1	ptr-miR-500	TAATCCTTGCTACCTGGGTGAGA	23
miR-504	1	ssc-miR-504	AGACCCTGGTCTGCACTCTATCT	23
miR-532	1	ssc-miR-532-5p	CATGCCTTGAGTGTAGGACCGT	22
miR-5398	2	aca-miR-5398-5p	CTGTTAATCTCGGCAACTGC	20
		aca-miR-5398-3p	ACAGTCACTGGGATTGACAGA	21
miR-5402	1	aca-miR-5402-3p	TTCTGTAGCTCTTGGGACTGAAGA	24
miR-5407	1	aca-miR-5407-3p	TCTGTGTGGGATAATCCGAA	20
miR-5408	1	aca-miR-5408b	ACAACTCCCACAATCCTTTGTC	22
miR-5418	1	aca-miR-5418	CTTCCTTTCTCAATCTGTTGCA	22
miR-5429	1	aca-miR-5429	ATAGTCATGCTGGAGGACCTCG	22
miR-543	1	ptr-miR-543	AAACATTCGCGGTGCACTTCTT	22
miR-5432	1	aca-miR-5432	AAGAAGCACTACCGTCCTCTGCT	23
miR-5435	1	aca-miR-5435c-5p	TAGGCATTACTAGGACCTCCGGC	23
miR-5439	1	aca-miR-5439	TCGCTTCTCCTCAGAGCTCCGC	22
miR-5440	1	aca-miR-5440	TCAGGAGGACTGAAGGACCAC	21
miR-5445	1	aca-miR-5445	CTAAGAGCTCTCTGGAAGATA	21
miR-5452	1	aca-miR-5452-3p	CAACAACAGCCGGAGGGCTGG	21
miR-5466	1	aca-miR-5466	TGGATGATGGGCAAAGAACTGC	22
miR-561	1	ptr-miR-561	AAAGTTTAAGATCCTTGAAGTT	22
miR-564	1	ptr-miR-564	AGGCACGGTGTCAGCAGGC	19
miR-582	1	ptr-miR-582	TACAGTTGTTCAACCAGTTACTA	23
miR-599	1	mdo-miR-599-5p	TTTGATAATCTGACATGGGACAG	23
miR-6016	2	tca-miR-6016-5p	AGAAGAACATGTGGTCGTGGTTAT	24
		tca-miR-6016b-3p	AACCACGACCACATGTTCTTCT	22
miR-602	1	ptr-miR-602	GACACGGGCCACACCTGCGGCC	22
miR-612	1	ptr-miR-612	GCTGGGCAGGGCTTCTGAGCTCCTT	25
miR-6131	1	ptr-miR-6131	GGCTGGTCGGATGGGAGTG	19
miR-615	1	ptr-miR-615	TCCGAGCCTGGGTCTCCCTCTT	22
miR-623	1	ptr-miR-623	TCCCTTGCAGGGGCTGTTGGGT	22
miR-643	1	ptr-miR-643	ACTTGTATGCTAGCTCAGGTAG	22
miR-646	1	ptr-miR-646	AAGCAGCTGCCTCTGAGGC	19
miR-658	1	ptr-miR-658	GGCGGAGGGAAGTAGGTCCGTTGG	24
miR-661	1	ptr-miR-661	TGCCTGGGTCTCTGGCCCACGCGT	24
miR-7	1	tca-miR-7-5p	TGGAAGACTAGTGATTTTGTTGTTC	25
miR-708	1	ssc-miR-708-3p	CAACTAGACTGTGAGCTTCTAGA	23
miR-71	1	tca-miR-71-3p	TCTCACTACCTTGTCTTTCATG	22
miR-711	1	ptr-miR-711	GGGACCCAGGGAGAGACGTAAG	22
miR-7135	1	ssc-miR-7135-5p	TCTCTGAGACACTGACTGTGG	21
miR-7136	1	ssc-miR-7136-5p	TCTGGTCCAGACACTGTGGAGC	22
miR-7139	1	ssc-miR-7139-5p	CCATTCCTTCGTCTGTGCACTAG	23
miR-7143	1	ssc-miR-7143-5p	AAGCTCAGCTCTGAAGTGCAGAGG	24
miR-7245	1	mdo-miR-7245-3p	GGCTATGTGTGGTTGGACCTGT	22
miR-7254	1	mdo-miR-7254-5p	TCACCACCTCCTTGAATCCTGT	22
miR-7258	1	mdo-miR-7258-3p	CTGCAATCCAGGCCCTTTTATTGC	24
miR-7270	1	mdo-miR-7270-5p	TAAGATCACAGAGTCTGAAGAGT	23
miR-7271	1	mdo-miR-7271-5p	TCTTAGCACTTCCCGCTTCGCC	22
miR-7274	1	mdo-miR-7274-5p	CCCAAGAGACAGGCCGAGAGTGA	23
miR-7275	1	mdo-miR-7275-5p	CTTTCACCTCTGAATATTCACT	22
miR-7276	1	mdo-miR-7276-3p	GCCCAGGGAGCAAGGTCG	18
miR-7300	2	mdo-miR-7300-5p	GACTCCAATATCCTAAGGATA	21
		mdo-miR-7300-3p	TCATAGGATATTGGAGTCTT	20
miR-7301	1	mdo-miR-7301-3p	CCATGCCAGGGGCGCTGGGAGGT	23
miR-7307	1	mdo-miR-7307-3p	CAAATGGTCATTTCTGAGCTTT	22
miR-7309	1	mdo-miR-7309-5p	AGGGATGGGGAGCTCAGTCAGT	22
miR-7311	1	mdo-miR-7311-3p	TCCGCGACGCGGCTCCA	17
miR-7317	1	mdo-miR-7317-5p	AACTCCGTGGTTCTCTGAAAGA	22
miR-7319	1	mdo-miR-7319-3p	AAAGTTGGACTAGAGATGGTGT	22
miR-7323	2	mdo-miR-7323-5p	TTACAGAATTGTGTGACAGGT	21
		mdo-miR-7323b-3p	ACCTGTCACACAATTCTGTAAC	22
miR-7328	2	mdo-miR-7328-5p	CTGGCTCGGCTACTGGTTTTTAAT	24
		mdo-miR-7328-3p	TAAGAACTAGACGGGCCAGCT	21
miR-7343	1	mdo-miR-7343-5p	TCATGGAACCCGGACGTGAGC	21
miR-7346	1	mdo-miR-7346-3p	GCCGGGCGGCTGCGCTCCCGC	21
miR-7368	1	mdo-miR-7368-3p	CACCAGCTCACCTTCTGCCTA	21
miR-7369	1	mdo-miR-7369-3p	TGAGACCAGCTGAGCAATGCT	21
miR-7370	2	mdo-miR-7370-5p	TGACCCCAGGTAGGAAGGAGAGC	23
		mdo-miR-7370-3p	CCTACTTCCTGACTGGGGTTTTT	23
miR-7373	1	mdo-miR-7373b-3p	TCAGCTACCAATGAAGGGCGTGC	23
miR-7374	1	mdo-miR-7374b-5p	AAGCCCTTACCCATCTCTCTGA	22
miR-7377	1	mdo-miR-7377-5p	TAGAGGTCACCCAGGAAGGAGA	22
miR-7380	1	mdo-miR-7380-3p	CAGGAGTAATGACGGGACCTGA	22
miR-7381	1	mdo-miR-7381-3p	ATGCTGGACGGTTTTGCCTTCT	22
miR-7385	4	mdo-miR-7385a-3p	GAACACAGGCTATCTGACCTAG	22
		mdo-miR-7385e-3p	GAAAGTAGTTTATCAGATCTGG	22
		mdo-miR-7385i-3p	GAACACAGGCTAGCTGATCTGG	22
		mdo-miR-7385g-3-3p	GAGCACAGAATGTCAGACCTAG	22
miR-7386	3	mdo-miR-7386f-3p	AAATGCCTCATCCTTGGGA	19
		mdo-miR-7386o-5p	TGTGGACACAGTCCTTCATTTT	22
		mdo-miR-7386q-5p	ATCTGGACTATGTTCTTCAAT	21
miR-7388	1	mdo-miR-7388c-5p	TGCACAGACGTGACATTTTA	20
miR-7397	1	mdo-miR-7397-3p	TGACCAAGACCCACAGATTCC	21
miR-7398	3	mdo-miR-7398f-5p	AGTGTAGAAGAGAGTGGGAATGTC	24
		mdo-miR-7398f-3p	CAACGCACTCCTTTCTCGCTGC	22
		mdo-miR-7398g-5p	AGTGTAGAGGGTGGTGAAGATGCT	24
miR-760	1	ptr-miR-760	CGGCTCTGGGTCTGTGGGGA	20
miR-767	1	ptr-miR-767	TGCACCATGGTTGTCTGAGCA	21
miR-8	1	tca-miR-8-3p	TAATACTGTCAGGTAAAGATGTC	23
miR-874	1	ssc-miR-874	CTGCCCTGGCCCGAGGGACCGAC	23
miR-875	1	aca-miR-875	AATACCTCAGCCTTATCAGGT	21
miR-885	1	ptr-miR-885	AGGCAGCGGGGTGTAGTGGATA	22
miR-891	1	ptr-miR-891a	TGCAACGAACCTGAGCCA	18
miR-9	1	mdo-miR-9c-3p	ATACAGCTAGATAACCAAAGA	21
miR-9-1	1	ssc-miR-9-1	TCTTTGGTTATCTAGCTGTATGA	23
miR-92	3	dpu-miR-92	AATTGCACTCGTCCCGGCCTGC	22
		ssc-miR-92b-5p	AGGGACGGGACGCGGTGCAGTGTT	24
		mdo-miR-92a-2-5p	GGGTGGGGATTTGTTGCATTACT	23
miR-927	2	tca-miR-927a-3p	CAAAGCGTTTGGATTCTGAATCG	23
		tca-miR-927b-3p	TCACAGAGCTTACGGATTCTCG	22
miR-93	1	mdo-miR-93-3p	ACTGCTGAGCTAGCACTTCCAG	22
miR-939	1	ptr-miR-939	TGGGGAGCTGAGGCTCTGGGGGTG	24
miR-943	1	ptr-miR-943	CTGACTGTTGCCGTCCTCCAG	21
miR-9790	1	ssc-miR-9790-3p	CAAAGAATGAGGTCGGACACT	21
miR-9793	1	ssc-miR-9793-5p	CAATGGGGAAGTCGGAGGAAA	21
miR-9794	1	ssc-miR-9794-3p	CACTTGTTCAGGGAAGAGTCGGT	23
miR-9801	1	ssc-miR-9801-5p	CATTTTAAGGATCGTGTGGGT	21
miR-9803	1	ssc-miR-9803-5p	CCAAGGTCATGATCGATCGGC	21
miR-9805	1	ssc-miR-9805-3p	CCCAGGGTCTGTCGGATGTCT	21
miR-981	1	tca-miR-981	TTCGTTGTCGACGAAACCTGCA	22
miR-9819	1	ssc-miR-9819-5p	GAGCTCGATCGTCCGGATGCTC	22
miR-9824	1	ssc-miR-9824-5p	GGCGGAGGCGATCGGGGTGGC	21
miR-9825	1	ssc-miR-9825-5p	GGGTGGATCTGAGGATGTTA	20
miR-9826	1	ssc-miR-9826-5p	GGTGAATCATGTCGGACACA	20
miR-9839	1	ssc-miR-9839-5p	TCATGATTCGTCTGGGCATC	20
miR-9857	1	ssc-miR-9857-5p	TGTTGGGACTGTGTTTGGCATC	22
miR-9858	1	ssc-miR-9858-5p	TTCCTGAGTCGGACTGGGCT	20
miR-989	1	tca-miR-989-3p	TGTGATGTGACGTAGTGG	18
miR-99	1	ssc-miR-99b	CACCCGTAGAACCGACCTTGCG	22
miR-998	1	tca-miR-998-5p	TACTGAATTTCATGTGGGC	19
miR10191	1	gma-miR10191	GGCGACTGCGGCTCCTCCGCCG	22
miR10216	1	eun-miR10216-5p	TCTCTGTTGATCTGATAAATA	21
miR10407	1	gma-miR10407c	TTAACAGTCGGATATATTTATCGC	24
miR10430	1	gma-miR10430	TCGGTCTGACCTTTTTAAAAGCCT	24
miR10435	1	gma-miR10435	TTCCATTTCAACGTCGGGTTAGAA	24
miR10443	1	gma-miR10443	TCGACTGAGAACAACATAATTCAT	24
miR11031	1	seu-miR11031	TTCTGGTGCTGGTTGTTCGAT	21
miR11043	1	seu-miR11043	TTGCACATAATAAGGACGGTA	21
miR11069	1	lja-miR11069-5p	GACACCAAGAGATCTCGAC	19
miR11072	1	lja-miR11072i-3p	GAGGGACCTAGATCAGACGG	20
miR11075	1	lja-miR11075c-3p	GAAGTCGTACTAGGATTGCAAGC	23
miR11088	1	lja-miR11088a-5p	AAATGCGGGTTGGGTTGGGCT	21
miR11095	1	lja-miR11095-3p	ATTCAGAATCAATTGTAGTAG	21
miR11108	4	lja-miR11108e-5p	CCCATCATCCAATCACATTGGAG	23
		lja-miR11108d-3p	TCCAATGTGATTGGATGATGGG	22
		lja-miR11108r-5p	AATAATCCATCATCCAATCACATT	24
		lja-miR11108n-5p	TTAAATAATCCATCATCCAATC	22
miR11120	1	lja-miR11120-3p	TCACGGATTCTTCCCGCCAAAA	22
miR11126	1	lja-miR11126-3p	CGGACAGGGGACCTAGGACAGG	22
miR11138	1	lja-miR11138-3p	AAAGCTTAAGCTGTTGGGTAAGG	23
miR11141	1	lja-miR11141-3p	ACGTCAGCTGGCGGAGCTCCGGC	23
miR11157	1	lja-miR11157-3p	ACGAGATAAAATTAGGGTTGTTTG	24
miR11163	1	lja-miR11163-5p	AGGTCTCTATTGCCACGGTTAAGC	24
miR11168	1	lja-miR11168-5p	GAACCGTGGCAATAGATGACCTCT	24
miR11307	1	fve-miR11307	TAAGCGACGGACTCCAATCGC	21
miR1140	1	bna-miR1140	ACAGCCTAAACCAATCGGAGC	21
miR1144	2	cre-miR1144a.2	TGGAACCGGGCACGCAGGAG	20
		cre-miR1144a.1	CAGGCAGCGCGGGGCTGCTGG	21
miR1149	2	cre-miR1149.1	TCGGACAACACCGACCCCCAGC	22
		cre-miR1149.2	TGTTGTCTGACATGGAGGGTC	21
miR1150	1	cre-miR1150.3	TGCAGCGGCGACTGGGGCCGA	21
miR11601	1	pla-miR11601	TGCTCTAAAAGATCGTAGTTC	21
miR11604	1	pla-miR11604	TCCAGAGGGAGAACGTGGCGA	21
miR11609	1	pla-miR11609	TAGCTTGGTGTGAGGTCAACTT	22
miR1164	1	cre-miR1164	TGGTGCAACAGGCCAGTGGTT	21
miR1165	1	cre-miR1165-5p	TACCGTACAAGCGGTCCGTCC	21
miR1169	2	cre-miR1169-5p	TATCCAGCAAGCAACATCCACA	22
		cre-miR1169-3p	TGTGGATGTTGCTTGCTGGAT	21
miR1523	1	gma-miR1523a	ATGGGATAAATGTGAGCTCA	20
miR156	6	vvi-miR156h	TGACAGAAGAGAGAGAGCAT	20
		aly-miR156h-3p	GCTCTCTTTCCTTCTGCCACC	21
		cme-miR156j	GTTGACAGAAGAGAGTGAGCAC	22
		han-miR156a	TGACAGAAGAGAGTGAGCAC	20
		han-miR156c	TTGACAGAAGATAGAGAGCAC	21
		han-miR156b	TGACAGAAGAGAGTGAGCAC	20
miR157	1	ath-miR157c-3p	GCTCTCTATACTTCTGTCACC	21
miR159	5	ath-miR159a	TTTGGATTGAAGGGAGCTCTA	21
		ath-miR159b-5p	GAGCTCCTTGAAGTTCAATGG	21
		vvi-miR159a	CTTGGAGTGAAGGGAGCTCTC	21
		gma-miR159b-3p	ATTGGAGTGAAGGGAGCTCCA	21
		sly-miR159b	TTGGAAAGAAGGGAGCTCTAC	21
miR160	1	han-miR160a	TGCTCGGCTCCCTGTATGCCA	21
miR161	1	ath-miR161.1	TGAAAGTGACTACATCGGGGT	21
miR162	1	ath-miR162a-3p	TCGATAAACCTCTGCATCCAG	21
miR163	1	ath-miR163	TTGAAGAGGACTTGGAACTTCGAT	24
miR164	1	ath-miR164b-3p	CATGTGCCCATCTTCACCATC	21
miR165	1	ath-miR165a-5p	GGAATGTTGTCTGGATCGAGG	21
miR166	5	ath-miR166a-5p	GGACTGTTGTCTGGCTCGAGG	21
		gra-miR166c	TATATGATCTCGGACCAGGCT	21
		sly-miR166c-5p	GGGATGTTGTCTGGCTCGACA	21
		lja-miR166-3p	ATTTCGGACCAGGCTTCATTCCCC	24
		csi-miR166b-5p	GGAATGTTGTTTGGCTCGAGGG	22
miR168	1	lja-miR168-5p	TCGCTTGGTGCAGGTCGGGAAC	22
miR171	2	gma-miR171h	ATTGAGACGAGCCGAATCAAT	21
		csi-miR171c-5p	TGTTGGAACGGCTCAATCAAA	21
miR2107	1	gma-miR2107	CAAACCTCCGTAGCCTGTATC	21
miR2596	1	mtr-miR2596	TCTATTTCATTGTTCCACACA	21
miR2616	1	mtr-miR2616	ATTGGGTTTGGTTCGGGCGGAT	22
miR2623	1	mtr-miR2623	TCGGCTGTACTGTCCTTCATG	21
miR2624	1	mtr-miR2624	CGAAAGACGAGGTTGCCGGCT	21
miR2634	1	mtr-miR2634	TTTATTCTCAGTTTGTTGCTC	21
miR2640	1	mtr-miR2640	TTCCTTGCCGGAGCTGGACTAC	22
miR2641	1	mtr-miR2641	GTTTGATCCTTTACGTTTAT	20
miR2650	1	mtr-miR2650	AACTTAAATATGTTTTCAGTCC	22
miR2670	2	mtr-miR2670e	TCTCAACAGGACGGATCACTA	21
		mtr-miR2670f	AGTGGTCTGTTAGGTTGGGGA	21
miR2916	1	peu-miR2916	TGGGGACTCGAAGACGATCATAT	23
miR3440	1	han-miR3440	TGGGTTGGTCAAGGGAAACGC	21
miR3517	1	ahy-miR3517	CTGACCACTGTGATCCCGGAA	21
miR3627	1	mes-miR3627	TTGTCGCAGGAGCGGTGGCACC	22
miR3628	1	vvi-miR3628-5p	ATGCGAGAGCCGTGCTTAGTA	21
miR3630	2	han-miR3630-3p	TGTGGGAATCTCTCTGATGCTT	22
		han-miR3630-5p	GCAAGTGATGATAGACCAGACA	22
miR3638	1	vvi-miR3638-5p	TGTGCCTTTTCGCGCTTGTTGCTA	24
miR390	1	ath-miR390a-5p	AAGCTCAGGAGGGATAGCGCC	21
miR3932	1	ath-miR3932b-5p	TTTGACGTGCTCGATCTGCTC	21
miR394	1	gma-miR394a-3p	AGCTCTGTTGGCTACACTTT	20
miR395	1	aly-miR395e-5p	GTTCCTCTGAGCACTTCATTG	21
miR396	2	ath-miR396a-3p	GTTCAATAAAGCTGTGGGAAG	21
		gma-miR396e	TTCCACAGCTTTCTTGAACTGT	22
miR397	1	aly-miR397b-3p	TCAGCGTTGCATTCAATTATG	21
miR408	1	stu-miR408a-5p	ACAGGGACGAGGCAGCGCATG	21
miR4221	1	ath-miR4221	TTTTCCTCTGTTGAATTCTTGC	22
miR4224	1	aly-miR4224	CAACTGAGCTTCCTCATCTCT	21
miR4228	1	ath-miR4228-3p	TCGGATGCGAAACGGTGGTGT	21
miR4234	1	aly-miR4234	CAACTTAAAATCAGTTGGCAAT	22
miR4235	1	aly-miR4235	ACTGAAAACACTACAACCCCT	21
miR4344	1	gma-miR4344	AAGTAGACATTCTAAGACGTTGCT	24
miR4368	1	gma-miR4368b	AAGGACGGTACTTACGTAAGCAAC	24
miR4369	1	gma-miR4369	GGATCAAGCTGATCCGGAAGTGGA	24
miR4374	1	gma-miR4374a	TAAGACGGTCGTGATGTCAGCA	22
miR4375	1	gma-miR4375	TACCACTAGTGGTCGCGCCTGGCA	24
miR4383	1	gma-miR4383	TATTGGATCTCAGTTGAACCGGTC	24
miR4384	1	gma-miR4384	AATCAGACACTGCATTCAAAGACG	24
miR4401	1	gma-miR4401b	TCAAAGACGTTGCTGAGGTAA	21
miR4405	1	gma-miR4405b	TTCCGAATAACCGACTTAGAAATC	24
miR4414	1	mtr-miR4414a-3p	ATCCAACGATGCGGGAGCTGC	21
miR477	2	ppe-miR477a-3p	GTTGGGGGCTCTTTTGGGACG	21
		lja-miR477-3p	TGAAGTTCTTAGGGAGAGTGG	21
miR482	6	gma-miR482a-5p	AGAATTTGTGGGAATGGGCTGA	22
		gma-miR482b-3p	TCTTCCCTACACCTCCCATACC	22
		csi-miR482c-5p	GGAATTGGGTGCTAGGGAAGG	21
		gma-miR482c-5p	ATTTGTGGGAATGGGCTGATTGG	23
		mtr-miR482-3p	CTTACCTACACCTCCCATGCC	21
		stu-miR482d-5p	CGTGAGTGGTGGGGTAAGATA	21
miR4998	1	gma-miR4998	AGTTTCGTGACTACAACTTCTG	22
miR5022	1	ath-miR5022	GTCATGGGGTATGATCGAATG	21
miR5139	1	rgl-miR5139	AAACCTGGCTCTGATACCA	19
miR5141	1	rgl-miR5141	AGACCCGACGCGACTGACAGATAA	24
miR5207	1	mtr-miR5207	CATTAATGTGGGTTTGGACGGTT	23
miR5224	1	mtr-miR5224a	TCGAGGACATGAGGGACGTTAT	22
miR5245	1	mtr-miR5245	CATCGTAGAACACAGGCAGTA	21
miR5264	1	mtr-miR5264	TTGATCAAGGACTTTGCATC	20
miR5273	1	mtr-miR5273	TAGGGGCTGTAGTTTGAGAAGAGG	24
miR5279	1	mtr-miR5279	CGGAACCACTCGGATGACTCGGTT	24
miR5283	1	mtr-miR5283	CGTGCGTATCGGGATGTATCGGAA	24
miR5286	2	mtr-miR5286a	CAGGACAAACTGGAGGCAAGGGAC	24
		mtr-miR5286b	ACAAACTGGAGGCAAGGGACAGGA	24
miR5288	1	mtr-miR5288	CAGCATTGAAGAACATAGGGATTA	24
miR5298	1	mtr-miR5298b	TGATGGAGATGATATGAAGATGAA	24
miR5303	1	stu-miR5303e	TTTTGGAGAATCTGACACGGGTGT	24
miR5380	2	gma-miR5380a	GAAAATGAATGATGAGGATGGGGA	24
		gma-miR5380c	ATGAATGGTGAAGATGAAGAG	21
miR5574	1	rgl-miR5574	TTTAATCAGAATCTAAAAGCA	21
miR5635	1	ath-miR5635a	TGTTAAGGAGTGTTAACGGTG	21
miR5638	1	ath-miR5638b	ACAGTGGTCATCTGGTGGGCT	21
miR5645	1	ath-miR5645a	ATTTGAGTCATGTCGTTAAG	20
miR5675	1	gma-miR5675	TAGAGACGACAACAATGGAAA	21
miR5751	1	mtr-miR5751	TTGATTTGATCAGATGGTTTT	21
miR6108	1	cca-miR6108d	ATAAGGAGAGTTAAGCTGAGAAGC	24
miR6109	1	cca-miR6109	ATGGACGTGTTATTCATCATGAAT	24
miR6113	1	cca-miR6113	TCTGAAACTCAAGAACACGTTG	22
miR6114	1	cca-miR6114-3p	TCACGTCCATTGTCCCTTTCA	21
miR6115	1	cca-miR6115	TCTGGACGGTATGCACATGTGCAT	24
miR6152	1	nta-miR6152a	TATTGTATTCGACTGTATTCACGG	24
miR6168	1	hbr-miR6168	TCTTGGTGCGGTGGACTGCTG	21
miR6265	1	ppe-miR6265	TTGAACTTTGACCCGATTCGCAT	23
miR6300	1	gma-miR6300	GTCGTTGTAGTATAGTGG	18
miR7486	2	gra-miR7486f	CGCTTTGCTGACGTGGAAACAAAT	24
		gra-miR7486h	CAGCAACTCGCGCTGACGTGGACA	24
miR7492	1	gra-miR7492o	CTAAAGATCTGAGCATTAGTGGCG	24
miR7506	1	gra-miR7506b	CTGGGACATGGCGTTGGCAA	20
miR7523	1	lja-miR7523a	ACCACCGGGCTCGAGGATCAGC	22
miR7526	1	lja-miR7526a	ATCAAGGTAGCTGTAACTTCC	21
miR7533	1	lja-miR7533a	GAGGGGATGGAGAGAAGCTGG	21
miR7546	1	lja-miR7546	TTGGTGACCGACAGGCGCGTGC	22
miR773	1	ath-miR773b-5p	GGCAATAACTTGAGCAAACA	20
miR7806	1	rgl-miR7806	TAGAAGATGTCCACATGAGCA	21
miR8008	2	stu-miR8008a	ATTTCCAGAAAAGCGACGGACAGT	24
		stu-miR8008b	AAACCCAGAAAAGCGACGGACAGT	24
miR8018	1	stu-miR8018	ACGAACCGTAGATCCCATCCGTGG	24
miR8021	1	stu-miR8021	ATTCAAGGCTCAAACTCGAGACCT	24
miR8039	1	stu-miR8039	TTTCCTATCTGAACTATCACC	21
miR8127	1	ppe-miR8127-3p	TTCAAAGGGTACATCCACAGT	21
miR8128	1	ppe-miR8128-3p	TCGTGGGGAGAGATCTAATCG	21
miR8133	1	ppe-miR8133-5p	TCCTGTGCGAACGTCCAGAAG	21
miR8146	1	cpa-miR8146	AGGAAGACGGTGAGTAGAAGCCAA	24
miR8148	1	cpa-miR8148	TGACTGGGTCTGCTGACGTGGCAT	24
miR8149	1	cpa-miR8149	AGCGAAGGGGACGCCTGAAGACTC	24
miR8153	1	cpa-miR8153	TGCACTGTAGAGCCGTATTCGGAC	24
miR8175	1	ath-miR8175	GATCCCCGGCAACGGCGCCA	20
miR8180	1	ath-miR8180	TGCGGTGCGGGAGAAGTGC	19
miR823	2	ath-miR823	TGGGTGGTGATCATATAAGAT	21
		aly-miR823-5p	CTTGTATGATCACTAACCAT	20
miR832	1	ath-miR832-3p	TTGATTCCCAATCCAAGCAAG	21
miR839	1	aly-miR839-3p	GAACGCATGAGAGGTTGGTGAA	22
miR845	1	aly-miR845a-5p	TCGATTGGTGTCAGAGCCACG	21
miR854	1	ath-miR854a	GATGAGGATAGGGAGGAGGAG	21
miR859	2	ath-miR859	TCTCTCTGTTGTGAAGTCAAA	21
		aly-miR859-5p	TCTCTCCGTTGTAAAATCAAA	21
miR8635	1	gra-miR8635	TCGGATCTTCAAACGGTGGAG	21
miR8638	1	gra-miR8638	TGAATACAGGAATGGCTCTCT	21
miR8658	1	gra-miR8658	TTTGAAAAGTACAGGGACTAT	21
miR8664	1	gra-miR8664	TGGAGTCAACGGTGGGACGGAGA	23
miR8682	1	gra-miR8682	ACTAGCTCAGGCTCTCGGCAG	21
miR8689	1	gra-miR8689	AGAGGTGCTCATGGGCTGGGTCGG	24
miR8700	1	gra-miR8700	AGGGCGACAACGGTTACTGTGATT	24
miR8717	1	gra-miR8717	ATTGGTTGTTCTGATTCGAGGCTA	24
miR8720	1	gra-miR8720	CAGTGTAGTTCTAAACCCGTCGGG	24
miR8731	1	gra-miR8731	CTATAAACAGTCGATGGTATC	21
miR8738	1	gra-miR8738a	GTTAACTTTAACGGTCAACGGTT	23
miR8748	1	gra-miR8748	TCGGTGGAGATGGATAAAATGAAT	24
miR8773	1	gra-miR8773	TTGGATGAACGGTGCGTTTACTT	23
miR8776	1	gra-miR8776a	TTTCAAAGTCCTTGCATACTATTT	24
miR8783	1	gra-miR8783	TTTGTACGTGGCGGGAGATAT	21
miR8785	1	gra-miR8785	TTTTACAGCAGCTACATCCAT	21
miR908	1	cre-miR908.1	TGAGAAGATGCGGTCCGTTGGC	22
miR910	1	cre-miR910	AGCAGCGTCGGGCTCGACCGC	21
miR913	1	cre-miR913-5p	TGCACACTTGCGAGTCCGTGG	21
miR9478	1	sly-miR9478-3p	TTCGATGACATATTTGAGCCT	21
miR9727	1	gma-miR9727	TGAAGTTACTCTGAGCACTGAG	22
miR9733	1	gma-miR9733	TAACAGACTTAGATTAACAGA	21
miR9756	1	gma-miR9756	TGAGAACTTTATCCAAACAGAG	22
miR9897	1	cre-miR9897-5p	TACCGGGCGTGGGGAGGGCAGG	22
