# Supplementary material for: Diet-derived transmission of MicroRNAs from host plant into honey bee Midgut
Source: BMC Genomics. 2021 Aug 3;22:587. doi: 10.1186/s12864-021-07916-4 (PMC8336336; doi:10.1186/s12864-021-07916-4)
Supplement: Supplementary file 2 — Additional file 2 Table S2. Identification of known miRNAs in sedr pollen. The clean sRNA reads were aligned against the miRBase database which resulted in the identification of 423 shared miRNAs in two samples. [file 12864_2021_7916_MOESM2_ESM.xlsx]

## Sheet: known_Zizi_miRNAs
Additional file 2: Table S2. Identification of known miRNAs in sedr pollen. The clean sRNA reads were aligned against the miRBase database which resulted in the identification of 423 shared miRNAs in two samples.
miRNA Family	member of Family	miRBase DataBase	Sequence	Length
bentam	1	tca-bantam-3p	TGAGATCATTGTGAAAGCTGATT	23
let-7	6	ssc-let-7c	TGAGGTAGTAGGTTGTATGGTT	22
		mdo-let-7a-3p	CTGTACAGCCTCCTAGCTTTCC	22
		ptr-let-7e	TGAGGTAGGAGGTTGTATAGTT	22
		ptr-let-7g	TGAGGTAGTAGTTTGTACAGTT	22
		aca-let-7e-5p	TGAGGTAGTAGATTGAATAGTT	27
		aca-let-7e-3p	TAACTATACAATCTACTGTCTTTC	24
miR-1	1	mdo-miR-1-3p	TGGAATGTAAAGAAGTATGTAT	22
miR-10	1	mdo-miR-10a-5p	TACCCTGTAGATCCGAATTTGTG	23
miR-100	1	tca-miR-100-5p	AACCCGTAGATCCGAACTTGTGGG	24
miR-1000	1	tca-miR-1000-3p	CTGCTGCTTCGGGACATGACCA	22
miR-101	1	ptr-miR-101	TACAGTACTGTGATAACTGAAG	22
miR-10384	1	ssc-miR-10384	CCCTGCGTGGCTTCTCTGTGCA	22
miR-11	1	tca-miR-11-5p	TGGGATTCTGACTGTGACCTGT	22
miR-11614	1	tca-miR-11614-5p	TGTGTGGATGATCGTGTGGTAGCCGA	26
miR-11615	2	tca-miR-11615-5p	CGTCCTTTTCGGACTCGGACT	21
		tca-miR-11615-3p	GTCCGAGTCCGAATGGGGCGGA	22
miR-11619	3	tca-miR-11619e-3p	ATGAGGAGTCACAGACTTGATT	22
		tca-miR-11619b-3p	TGAAGGGTCACAGACTTTGTCT	22
		tca-miR-11619a-5p	CGAAGTCTGTGATATTCTTCATT	23
miR-11620	1	tca-miR-11620-3p	ATGCCCGGACCGGTGCCCCATG	22
miR-11623	1	tca-miR-11623-3p	CCGGATCGGCTCATGGACGTGGAC	24
miR-11629	1	tca-miR-11629-5p	TCATTTTGGACTTTTATAAAC	21
miR-1163	1	tca-miR-11636-5p	TGAGGTCTCGTTTGCTAAATT	21
miR-11638	1	tca-miR-11638-3p	TCAGGGCATGACACGGGTTCGAG	23
miR-11643	1	tca-miR-11643-5p	TGGGGCTGTCGGTGCACGGCTC	22
miR-11644	1	tca-miR-11644-5p	TGTTACGTCCAAGGCGTCGGTA	22
miR-11645	1	tca-miR-11645-5p	TATAGCCCGGACACTAACGAAAT	23
miR-11648	1	tca-miR-11648-5p	TCACAAGATTGAATAGGACCGGGCT	25
miR-11649	1	tca-miR-11649-3p	TTTCTGCCTTTGACGGGTTCGCT	23
miR-11650	1	tca-miR-11650-3p	CCTGGACGTCTCGGCGGA	18
miR-1199	1	ptr-miR-1199-5p	CCTGAGCCCGGGCCGCGCAG	20
miR-1203	1	ptr-miR-1203	CCCGGAGCCAGGATGCAGCTC	21
miR-1224	1	ptr-miR-1224-5p	GTGAGGACTCGGGAGGTGGAGGGT	24
miR-12305	1	mdo-miR-12305-5p	CAGGTCTGGTGCCCCGGGTTGCACT	25
miR-12308	1	mdo-miR-12308a-3p	AAATCCGTGCTCTGACACTT	20
miR-12321	1	mdo-miR-12321-5p	GAGGGCTGGGCGGGCCGGGC	20
miR-12322	1	mdo-miR-12322-3p	TCTGGTCATTTCTCTTCCCCGC	22
miR-12324	1	mdo-miR-12324a-3p	AAGTCCGGACCCTGGCGCTTATT	23
miR-12333	1	mdo-miR-12333-3p	CCAGGCCCTCTAACTGCAAATT	22
miR-12338	1	mdo-miR-12338-5p	GTTGCTACCTCTTCTTTACTTG	22
miR-12340	1	mdo-miR-12340-3p	TATGGAAACTGGAACCAGGTTTGTGTGG	28
miR-12349	1	mdo-miR-12349-3p	AGAGAACTCGAAGGATCCCCGA	22
miR-12351	1	mdo-miR-12351-3p	TTCACTCGATCAGCGCTGTCTT	22
miR-12362	1	mdo-miR-12362-3p	AATCTTCCTTCAGTCAATAGCC	22
miR-12369	1	mdo-miR-12369-3p	CACTGCCCGTCCTGCCCCCAGA	22
miR-1237	1	ptr-miR-1237	TCCTTCTGCTCCGTCCCCCAG	21
miR-12371	1	mdo-miR-12371-5p	GCCGGCCGGCCTCGGACCTAC	21
miR-12385	1	mdo-miR-12385-5p	ACTTAGCCTGTGTGGGTCTCCATT	24
miR-12389	1	mdo-miR-12389-5p	GCTGGGAAGGCGGCAGTAG	19
miR-12392	1	mdo-miR-12392-5p	GCCGCCGCCCGAGGCCCCACGGC	23
miR-12395	1	mdo-miR-12395-5p	CTACTTTGCCCCATTGGGCCTT	22
miR-124	2	mdo-miR-124a-5p	GTGTTCACAGCGGACCTTGAT	21
		tca-miR-124-3p	TAAGGCACGCGGTGAATGCCAAG	23
miR-12400	1	mdo-miR-12400-5p	TGGGGGAGCTGCTCTCTGGGGT	22
miR-12401	1	mdo-miR-12401-5p	AACAGAGTCCTTACCACACCTTG	23
miR-1249	1	ptr-miR-1249	ACGCCCTTCCCCCCCTTCTTCA	22
miR-1250	1	ptr-miR-1250	ACGGTGCTGGATGTGGCCTTT	21
miR-126	1	ptr-miR-126	TCGTACCGTGAGTAATAATGCG	22
miR-128	1	mdo-miR-128b-5p	CGGGGCCGTAGCACTGTCTGAGA	23
miR-1283	1	ptr-miR-1283a	TCTACAAAGGAAAGCGCTTTCT	22
miR-1292	1	ptr-miR-1292	TGGGAACGGGTTCCGGCAGACGCTG	25
miR-133	2	tca-miR-133-5p	AGCTGGTTGAATCCGGGTCA	20
		ssc-miR-133b	TTTGGTCCCCTTCAACCAGCTAT	23
miR-135	1	aca-miR-135-1-3p	ATATAGGGATTGAAGCCATGTA	22
miR-139	1	mdo-miR-139-3p	TGGAGATACAGCCCTGTTGGAAT	23
miR-1397	1	aca-miR-1397	TGCATTGCGATGGGTTACATCA	22
miR-14	1	tca-miR-14-3p	TCAGTCTTTTTCTCTCTCCTAT	22
miR-143	1	ptr-miR-143	TGAGATGAAGCACTGTAGCTCA	22
miR-148	2	ssc-miR-148a-3p	TCAGTGCACTACAGAACTTTGT	22
		aca-miR-148a-5p	AAAGTTCTGTGACACTCGGACT	22
miR-1497	1	csa-miR-1497	TTGAAGAATTGCAGGTGGTAGGT	23
miR-15	1	mdo-miR-15c-3p	CAAACCATCGTGGGCTGTTAC	21
miR-151	1	ssc-miR-151-5p	TCGAGGAGCTCACAGTCTAGT	21
miR-1549	1	mdo-miR-1549-3p	TTCCGCCCTGCAAGCCCGGTA	21
miR-16	1	aca-miR-16b-3p	TCCAGTATTGCTTTGCTGCTTT	22
miR-1677	1	aca-miR-1677b-3p	TGACTTCAGTGGGCTTAGGAT	21
miR-18	2	ptr-miR-18b	TAAGGTGCATCTAGTGCAGTTAG	23
		mdo-miR-18b-3p	TACTGCCCTAAATGCTCCTTCCGGC	25
miR-1805	1	aca-miR-1805-5p	AGTTGTAGTCTTTCAAACAGAG	22
miR-181	2	ssc-miR-181b	AACATTCATTGCTGTCGGTGGGTT	24
		ssc-miR-181a	AACATTCAACGCTGTCGGTGAGTT	24
miR-184	1	ssc-miR-184	TGGACGGAGAACTGATAAGGGT	22
miR-185	1	ssc-miR-185	TGGAGAGAAAGGCAGTTCCTGA	22
miR-194	2	ssc-miR-194b-3p	CCAGTGGAGATGCTGTTACCTT	22
		aca-miR-194-1-3p	CCAGTGGAGGTGCTGTTACTTT	22
miR-199	1	ssc-miR-199b-3p	TACAGTAGTCTGCACATTGGTT	22
miR-2	1	tca-miR-2-3p	TATCACAGCCAGCTTTGATGAGC	23
miR-20	1	aca-miR-20b-3p	ACTGTAATGTGGGCACTTACA	21
miR-203	1	mdo-miR-203	GTGAAATGTTTAGGACCACTTG	22
miR-206	1	ptr-miR-206	TGGAATGTAAGGAAGTGTGTGG	22
miR-208	1	ptr-miR-208b	ATAAGACGAACAAAAGGTTTGT	22
miR-21	2	ssc-miR-21-5p	TAGCTTATCAGACTGATGTTGA	22
		aca-miR-21-3p	CAACAACAGTCGGTAGGCTGT	21
miR-212	1	aca-miR-212-3p	TAACAGTCCACAGTCATGGCTAC	23
miR-214	1	aca-miR-214-3p	ACAGCAGGCACAGACAGGCAGT	22
miR-2188	1	aca-miR-2188-3p	GATGCGTGTGGTCAGACCTAG	21
miR-222	2	mdo-miR-222a	AGCTACATCTGGCTACTGGGTCTC	24
		aca-miR-222b-3p	AGCTACATCTGATTACTGGGTTTC	24
miR-223	2	ptr-miR-223	TGTCAGTTTGTCAAATACCCC	21
		aca-miR-223-3p	TGTCAGTTTGTCAAATATACAA	22
miR-2355	1	ptr-miR-2355	ATCCCCAGATACAACGGACAAT	22
miR-252	2	dpu-miR-252b	CTAAGTAGTAGTGCCGCAGGTA	22
		tca-miR-252a-3p	CCTGCTGCTCAAGTGCTTATC	21
miR-26	1	ssc-miR-26a	TTCAAGTAATCCAGGATAGGCT	22
miR-263	2	tca-miR-263a-5p	AATGGCACTGGAAGAATTCACGGG	24
		dpu-miR-263b	CTTGGCACTGGAAGAATTCACA	22
miR-27	1	ptr-miR-27a	TTCACAGTGGCTAAGTTCCGCC	22
miR-275	1	tca-miR-275-3p	TCAGGTACCTGAAGTAGCGCGCG	23
miR-276	1	tca-miR-276-3p	TAGGAACTTCATACCGTGCTCT	22
miR-278	1	dpu-miR-278	TCGGTGGGACTTTCGTCCGTGT	22
miR-279	3	tca-miR-279a-3p	TGACTAGATCCACACTCATTAA	22
		tca-miR-279d-5p	TGGCGATTGTGGGTTTAGTCCACG	24
		dpu-miR-279b	TGACTAGAACCCACACTCGTCCGG	24
miR-2796	1	tca-miR-2796-3p	GTAGGCCGGCGGAAACTACTTGC	23
miR-28	1	ssc-miR-28-5p	AAGGAGCTCACAGTCTATTGAG	22
miR-281	1	tca-miR-281-5p	AAGAGAGCTATCCGTCGACAGT	22
miR-299	1	ptr-miR-299	TGGTTTACCGTCCCACATACAT	22
miR-30	2	ssc-miR-30d	TGTAAACATCCCCGACTGGAAGCT	24
		mdo-miR-30e-3p	CTTTCAGTCAGATGTTTGCTGC	22
miR-301	1	ssc-miR-301	CAGTCCAATAGTATTGTCAAAGC	23
miR-315	1	tca-miR-315	TTTTGATTGTTGCTCAGAAAGC	22
miR-316	1	tca-miR-316-5p	TGTCTTTTTCCGCTTTGCTGC	21
miR-317	1	tca-miR-317-3p	TGAACACAGCTGGTGGTATCTCAGT	25
miR-3192	1	ptr-miR-3192	TCTGGGAGGTTGTAGCAGTGGA	22
miR-34	1	dpu-miR-34	TGGCAGTGTGGTTAGCTGGTTGTG	24
miR-342	1	ssc-miR-342	TCTCACACAGAAATCGCACCCGTCA	25
miR-369	1	ptr-miR-369	AATAATACATGGTTGATCTTT	21
miR-375	1	mdo-miR-375	TTTTGTTCGTTCGGCTCGCGTGA	23
miR-378	1	ssc-miR-378b-3p	ACTGGACTTGGAGTCAGAAGT	21
miR-3806	1	tca-miR-3806-5p	TTCTGTTCCCGGATTGTCACATAT	24
miR-3817	1	tca-miR-3817-3p	TAATATTGCTCACTACACCTCCA	23
miR-3818	1	tca-miR-3818-3p	GAACATCTGCGGAGCTAAA	19
miR-3822	1	tca-miR-3822-5p	CGAGGTGTTGCACAGTTAATATTG	24
miR-3823	1	tca-miR-3823-5p	AAAGGTCGTGGTTTTGGCATT	21
miR-3826	1	tca-miR-3826-3p	CTATCCCCGACTACGCCTCGG	21
miR-3838	1	tca-miR-3838-3p	TTTGAGTCCGATCCTGTCTACCTGCC	26
miR-3840	1	tca-miR-3840-3p	TAGTACGAACGGTACTCACTAT	22
miR-3851	4	tca-miR-3851i-3p	TAGTACGGCCCATGTCGGCTCA	22
		tca-miR-3851q-5p	TGTGAGTACATTTAGTTCTGAGTTGGCATA	30
		tca-miR-3851q-3p	TTGTACGACCCATGCTGGCCCA	22
		tca-miR-3851g-2-3p	TAGCACGACCCGTGTTGGCTC	21
miR-3854	1	tca-miR-3854-5p	ACCACAATCCCAGCTCCAC	19
miR-3863	1	tca-miR-3863-3p	TCAGCGTCGTTGCTTGATCCAT	22
miR-3866	1	tca-miR-3866-3p	GGCTACTCGGTTATAATCCTGTGCT	25
miR-3875	1	tca-miR-3875-5p	GCGTCTTTAGCTCAATAAA	19
miR-3876	1	tca-miR-3876-5p	GTTTTATTTTACCACTTAC	19
miR-3888	1	tca-miR-3888-5p	GTGCTTTGAATGTCACGCC	19
miR-3889	1	tca-miR-3889-3p	TAGTACGGATTGAACACGTCGC	22
miR-3893	1	tca-miR-3893-3p	ATAAAGCTGTCAGTAACGTGGAC	23
miR-3898	1	tca-miR-3898-3p	TATGAACCGGGATGTTACTT	20
miR-3899	1	tca-miR-3899-5p	CTTCGAGAGCCCGCCTTGG	19
miR-3937	1	ptr-miR-3937	ACAGGCGGCTGTAGCAATGGGGGG	24
miR-422	1	ptr-miR-422a	ACTGGACTTAGGGTCAGAAGGC	22
miR-423	1	ptr-miR-423	AGCTCGGTCTGAGGCCCCTCAGT	23
miR-425	1	aca-miR-425-3p	CCACGGGGATGTCGTGTCTGTC	22
miR-4331	1	ssc-miR-4331-3p	TGTGGCTGTGGTGTAGGCCAGC	22
miR-4334	1	ssc-miR-4334-5p	CCCTGGAGTGACGGGGGTG	19
miR-4338	1	ssc-miR-4338	ATGTTCAGTCTCAGTGGGAACC	22
miR-455	1	mdo-miR-455-3p	ATGCAGTCCATGGGCATATACA	22
miR-484	1	ptr-miR-484	TCAGGCTCAGTCCCCTCCCGAT	22
miR-499	1	ptr-miR-499	AACATCACAGCAAGTCTGTGCT	22
miR-500	1	ptr-miR-500	TAATCCTTGCTACCTGGGTGAGA	23
miR-504	1	ssc-miR-504	AGACCCTGGTCTGCACTCTATCT	23
miR-509	1	ptr-miR-509a	TGATTGGTACGTCTGTGGATAGA	23
miR-5398	1	aca-miR-5398-3p	ACAGTCACTGGGATTGACAGA	21
miR-5402	1	aca-miR-5402-3p	TTCTGTAGCTCTTGGGACTGAAGA	24
miR-5404	1	aca-miR-5404	CCCCCCGTGCCCTCCAGACT	20
miR-5408	1	aca-miR-5408b	ACAACTCCCACAATCCTTTGTC	22
miR-5418	1	aca-miR-5418	CTTCCTTTCTCAATCTGTTGCA	22
miR-5431	1	aca-miR-5431	TTGGTAGATCCAACTAGAAGAGA	23
miR-5435	1	aca-miR-5435c-5p	TAGGCATTACTAGGACCTCCGGC	23
miR-5439	1	aca-miR-5439	TCGCTTCTCCTCAGAGCTCCGC	22
miR-5440	1	aca-miR-5440	TCAGGAGGACTGAAGGACCAC	21
miR-5445	1	aca-miR-5445	CTAAGAGCTCTCTGGAAGATA	21
miR-5450	1	aca-miR-5450	AGAGTTCTCAGAATCTTCCA	20
miR-5452	1	aca-miR-5452-3p	CAACAACAGCCGGAGGGCTGG	21
miR-5466	1	aca-miR-5466	TGGATGATGGGCAAAGAACTGC	22
miR-551	1	mdo-miR-551b-5p	GAAATCAAGGATGGGTGAGACCT	23
miR-562	1	ptr-miR-562	AAAGTAGCTGTACCATTTGC	20
miR-564	1	ptr-miR-564	AGGCACGGTGTCAGCAGGC	19
miR-572	1	ptr-miR-572	GTCCGCTCGGCGGTGGCCCA	20
miR-582	1	ptr-miR-582	TACAGTTGTTCAACCAGTTACTA	23
miR-584	1	ptr-miR-584	TTATGGTTTGCCTGGGACTGAG	22
miR-6016	3	tca-miR-6016-5p	AGAAGAACATGTGGTCGTGGTTAT	24
		tca-miR-6016b-5p	AGGAGGACTTGTGGGCGTGGCA	22
		tca-miR-6016b-3p	AACCACGACCACATGTTCTTCT	22
miR-612	1	ptr-miR-612	GCTGGGCAGGGCTTCTGAGCTCCTT	25
miR-6130	1	ptr-miR-6130	TGAGGGAGTGGATTGTATG	19
miR-6134	1	ptr-miR-6134	TGAGGTGGTAGGATGTAGA	19
miR-615	1	ptr-miR-615	TCCGAGCCTGGGTCTCCCTCTT	22
miR-637	1	ptr-miR-637	ACTGGGGGCTTTCGGGCTCTGCGT	24
miR-650	1	ptr-miR-650	AGGAGGCAGCGCTCTCAGGAC	21
miR-658	1	ptr-miR-658	GGCGGAGGGAAGTAGGTCCGTTGG	24
miR-7	2	ssc-miR-7-3p	CAACAAATCACAGTCTGCCATA	22
		tca-miR-7-5p	TGGAAGACTAGTGATTTTGTTGTTC	25
miR-708	1	ssc-miR-708-3p	CAACTAGACTGTGAGCTTCTAGA	23
miR-71	1	dpu-miR-71	TGAAAGACATGGGTAGTGAGATG	23
miR-7136	1	ssc-miR-7136-5p	TCTGGTCCAGACACTGTGGAGC	22
miR-7138	1	ssc-miR-7138-3p	GAGGACTGGCCTTGCAGGGTGC	22
miR-7245	1	mdo-miR-7245-3p	GGCTATGTGTGGTTGGACCTGT	22
miR-7254	1	mdo-miR-7254-3p	AGAGTTCAGGGTGGATGTGGCC	22
miR-7255	1	mdo-miR-7255-3p	CCAGCGGCTTGGGTTCGGA	19
miR-7258	2	mdo-miR-7258-5p	AAAAGGACTTGACTGCAGCA	20
		mdo-miR-7258-3p	CTGCAATCCAGGCCCTTTTATTGC	24
miR-7266	1	mdo-miR-7266-3p	TTGGGATAGAGCAGAGGGTAGA	22
miR-7269	1	mdo-miR-7269-5p	AGAAATCTGTCAGGGCGTGGGCG	23
miR-727	1	aca-miR-727-5p	TCAGTCTTCAATTCCTCCCA	20
miR-7270	1	mdo-miR-7270-5p	TAAGATCACAGAGTCTGAAGAGT	23
miR-7276	1	mdo-miR-7276-3p	GCCCAGGGAGCAAGGTCG	18
miR-7277	2	mdo-miR-7277-5p	TCCTGGTCCTCTCGCTGCCCCCTGCC	26
		mdo-miR-7277-3p	CGGGGCAGAGATGACCAGGGGA	22
miR-7278	2	mdo-miR-7278-5p	TTGAAGGACTGGGCAGGTGAT	21
		mdo-miR-7278-3p	CACCTTTCACAATCCTTCATCT	22
miR-7289	1	mdo-miR-7289-5p	TGAGCAGCTGGTGGGCTATGAG	22
miR-7300	1	mdo-miR-7300-5p	GACTCCAATATCCTAAGGATA	21
miR-7305	1	mdo-miR-7305-5p	TCATCCAAACTGGGCACACTGTC	23
miR-7309	1	mdo-miR-7309-5p	AGGGATGGGGAGCTCAGTCAGT	22
miR-7319	1	mdo-miR-7319-3p	AAAGTTGGACTAGAGATGGTGT	22
miR-7323	1	mdo-miR-7323b-5p	TACAGAACCCAGGTGACAGCTG	22
miR-7325	1	mdo-miR-7325-5p	GAGGGCCCGGTTTCCTCTGGC	21
miR-7332	1	mdo-miR-7332-3p	CCTGAATCAACTGACTGTTGGT	22
miR-7343	1	mdo-miR-7343-5p	TCATGGAACCCGGACGTGAGC	21
miR-7345	1	mdo-miR-7345-5p	GTCGCGAAGGCGTAGCGACTGTCA	24
miR-7346	1	mdo-miR-7346-3p	GCCGGGCGGCTGCGCTCCCGC	21
miR-7348	1	mdo-miR-7348-3p	CCTGGCTCTAGAGTCGGAGGA	21
miR-7350	1	mdo-miR-7350-5p	ATTCAGACATTGGGCCTCAACA	22
miR-7357	1	mdo-miR-7357-5p	GATGGAGTGTGCCAGGCTGAGC	22
miR-7359	2	mdo-miR-7359-5p	TAGAATGTGAAAGGCCATTAGA	22
		mdo-miR-7359a-3p	TCATAGCCTTTCACATTCTTAG	22
miR-7368	1	mdo-miR-7368-3p	CACCAGCTCACCTTCTGCCTA	21
miR-7371	1	mdo-miR-7371p-3p	TGAAGAGCTCCTTGTTCGTAGT	22
miR-7373	1	mdo-miR-7373b-3p	TCAGCTACCAATGAAGGGCGTGC	23
miR-7374	1	mdo-miR-7374c-5p	CCAGCCCTTACCATTTGGCCTGA	23
miR-7377	1	mdo-miR-7377-5p	TAGAGGTCACCCAGGAAGGAGA	22
miR-7381	1	mdo-miR-7381-3p	ATGCTGGACGGTTTTGCCTTCT	22
miR-7386	2	mdo-miR-7386f-3p	AAATGCCTCATCCTTGGGA	19
		mdo-miR-7386o-5p	TGTGGACACAGTCCTTCATTTT	22
miR-7388	1	mdo-miR-7388c-5p	TGCACAGACGTGACATTTTA	20
miR-7398	3	mdo-miR-7398n-5p	TGTGTGGAGGTAAGGAACTATGC	23
		mdo-miR-7398g-5p	AGTGTAGAGGGTGGTGAAGATGCT	24
		mdo-miR-7398v-3p	TAAATCCTTACCTCTCGCAGT	21
miR-767	1	ptr-miR-767	TGCACCATGGTTGTCTGAGCA	21
miR-8	1	tca-miR-8-3p	TAATACTGTCAGGTAAAGATGTC	23
miR-874	1	ssc-miR-874	CTGCCCTGGCCCGAGGGACCGAC	23
miR-885	1	ptr-miR-885	AGGCAGCGGGGTGTAGTGGATA	22
miR-9	2	mdo-miR-9b-5p	TCTTTGGTTTCCTAGCTGTGTG	22
		mdo-miR-9c-3p	ATACAGCTAGATAACCAAAGA	21
miR-9-1	1	ssc-miR-9-1	TCTTTGGTTATCTAGCTGTATGA	23
miR-92	2	dpu-miR-92	AATTGCACTCGTCCCGGCCTGC	22
		ssc-miR-92b-5p	AGGGACGGGACGCGGTGCAGTGTT	24
miR-927	2	tca-miR-927a-3p	CAAAGCGTTTGGATTCTGAATCG	23
		tca-miR-927b-3p	TCACAGAGCTTACGGATTCTCG	22
miR-943	1	ptr-miR-943	CTGACTGTTGCCGTCCTCCAG	21
miR-9572	2	aca-miR-9572-5p	TGTGGGTTTTCCAGTCTGTATG	22
		aca-miR-9572-3p	TACAGCCTGGAAAACTTGCAGC	22
miR-9788	1	ssc-miR-9788-3p	AGAGGAGAGGCTACCACCACCA	22
miR-9790	1	ssc-miR-9790-3p	CAAAGAATGAGGTCGGACACT	21
miR-9792	1	ssc-miR-9792-5p	CAAGTGGAAAGATCGTAGGGC	21
miR-9793	1	ssc-miR-9793-5p	CAATGGGGAAGTCGGAGGAAA	21
miR-9795	1	ssc-miR-9795-3p	CAGATTTAGGGAGGACGTGC	20
miR-9808	1	ssc-miR-9808-3p	CCTTGCAGGGTGTCGGATACT	21
miR-981	1	tca-miR-981	TTCGTTGTCGACGAAACCTGCA	22
miR-9810	1	ssc-miR-9810-3p	CGAGCACGCGGCCACTCTCCC	21
miR-9813	1	ssc-miR-9813-5p	CGGAAGGTCGGAGGATGTGC	20
miR-9840	1	ssc-miR-9840-3p	TCTAGAGGAGATCGTGGGGGA	21
miR-9848	1	ssc-miR-9848-3p	TGCTCGAGACGTCGGATGTGC	21
miR-9853	1	ssc-miR-9853-5p	TGTCTAGGCCGTCGGGGAGT	20
miR-9858	1	ssc-miR-9858-5p	TTCCTGAGTCGGACTGGGCT	20
miR-998	1	tca-miR-998-5p	TACTGAATTTCATGTGGGC	19
miR10196	1	gma-miR10196	TGATTGTGGGAGAGCATTTCAT	22
miR10199	1	gma-miR10199	AGCAATGTTGAGCTTGGGCCT	21
miR10221	1	eun-miR10221-5p	GCTCGAGGTCAGTTTGTCGCC	21
miR10406	1	gma-miR10406a	CAGTCGAGTTATTGTATAATTCAC	24
miR10407	1	gma-miR10407c	TTAACAGTCGGATATATTTATCGC	24
miR10416	1	gma-miR10416	AAGATTTGACTGTTGGAACTGCCT	24
miR10435	1	gma-miR10435	TTCCATTTCAACGTCGGGTTAGAA	24
miR10448	1	gma-miR10448	TTAGGCTTTGTGGGACGTGATT	22
miR11022	1	seu-miR11022	CGAGGCTGTGGGTGGAGAGGT	21
miR11099	1	lja-miR11099-5p	CATAGGACCTGCATAGAAGCC	21
miR11104	1	lja-miR11104-3p	GGGTTGGGTTGGGATTTTGAA	21
miR11136	1	lja-miR11136-3p	GATAATTGTTGGGATTTTGGTT	22
miR11158	1	lja-miR11158-3p	ACTCAACCTTAGGCGTGGGACGCA	24
miR11173	1	lja-miR11173-3p	TCTATTGGTGGGATAAAGAAGAGA	24
miR11305	1	fve-miR11305	TTTTGGTCCGAATCCGAGCTCC	22
miR1146	1	cre-miR1146	ATGGGTCCGATCGGGAAGCT	20
miR1147	1	cre-miR1147.1	AGTGCCAGCGCGCTCTCGGCC	21
miR1159	1	cre-miR1159.1	TGCCACAGTGCCCGATTGCCG	21
miR1169	2	cre-miR1169-5p	TATCCAGCAAGCAACATCCACA	22
		cre-miR1169-3p	TGTGGATGTTGCTTGCTGGAT	21
miR1510	1	mtr-miR1510b-5p	CCATGGATCCCTACCATGTGG	21
miR1511	1	ppe-miR1511-3p	ACCTGGCTCTGATACCATAAC	21
miR1520	1	gma-miR1520o	TCATCGTCCAATCAGAATGTGACA	24
miR156	2	aly-miR156h-3p	GCTCTCTTTCCTTCTGCCACC	21
		cme-miR156j	GTTGACAGAAGAGAGTGAGCAC	22
miR157	1	ath-miR157c-3p	GCTCTCTATACTTCTGTCACC	21
miR159	1	ath-miR159a	TTTGGATTGAAGGGAGCTCTA	21
miR160	2	aau-miR160	TGGCATACAGGGAGCCAGGCA	21
		csi-miR160c-5p	TGCCTGGCTCCCTGTATGCTT	21
miR162	1	ath-miR162a-3p	TCGATAAACCTCTGCATCCAG	21
miR164	2	ath-miR164b-3p	CATGTGCCCATCTTCACCATC	21
		bra-miR164e-5p	TGGAGAAGCAGGGCACGTGCAA	22
miR165	1	ath-miR165a-5p	GGAATGTTGTCTGGATCGAGG	21
miR166	1	lja-miR166-3p	ATTTCGGACCAGGCTTCATTCCCC	24
miR167	1	ath-miR167a-3p	GATCATGTTCGCAGTTTCACC	21
miR169	1	aly-miR169n-3p	GGCAGTCTCTTTGGCTATC	19
miR172	1	vvi-miR172d	TGAGAATCTTGATGATGCTGCAT	23
miR2275	1	mes-miR2275	TTTGGTTTCCTCCAATATCTTA	22
miR2596	1	mtr-miR2596	TCTATTTCATTGTTCCACACA	21
miR2634	1	mtr-miR2634	TTTATTCTCAGTTTGTTGCTC	21
miR2664	1	mtr-miR2664a	AATTGTGGTGGGTTGACAGTC	21
miR2670	1	mtr-miR2670e	TCTCAACAGGACGGATCACTA	21
miR2916	1	peu-miR2916	TGGGGACTCGAAGACGATCATAT	23
miR3509	1	ahy-miR3509-3p	ATCTAACGACTCTCAGATATCA	22
miR3628	1	vvi-miR3628-5p	ATGCGAGAGCCGTGCTTAGTA	21
miR3633	1	vvi-miR3633a-5p	GGAATGGATGGTTAGGAGAG	20
miR3636	2	vvi-miR3636-5p	TCGGTTTGCTTCTTTGATAGATTC	24
		vvi-miR3636-3p	GTCTGTCGGAGAAGCAAGTCGGAG	24
miR3932	1	ath-miR3932b-5p	TTTGACGTGCTCGATCTGCTC	21
miR395	1	aly-miR395d-5p	GTTCTCCCGAACACTTCATTG	21
miR396	3	ath-miR396a-3p	GTTCAATAAAGCTGTGGGAAG	21
		gma-miR396e	TTCCACAGCTTTCTTGAACTGT	22
		mtr-miR396c	ATTCAAGAAGGTCGTGGAAAA	21
miR397	1	aly-miR397a-3p	CCGGCGTTGCGCTCAATTATG	21
miR403	1	ath-miR403-3p	TTAGATTCACGCACAAACTCG	21
miR4235	1	aly-miR4235	ACTGAAAACACTACAACCCCT	21
miR4238	1	aly-miR4238	TTTTTGCAAATTAAAACCCCAA	22
miR4241	1	aly-miR4241	CTTTGGGATTTTCTTACAGCGA	22
miR4344	1	gma-miR4344	AAGTAGACATTCTAAGACGTTGCT	24
miR4354	1	gma-miR4354	CAATTGGATCGGTCCAACCGGC	22
miR4374	1	gma-miR4374a	TAAGACGGTCGTGATGTCAGCA	22
miR4389	1	gma-miR4389	TCGGTCGGACCGATCCAATCGGAA	24
miR4393	1	gma-miR4393b	TTGAAAAGGGACAGCAGAGAAGCC	24
miR4399	1	gma-miR4399	TTAACGAAAAAGGACTAACGAC	22
miR4401	1	gma-miR4401b	TCAAAGACGTTGCTGAGGTAA	21
miR477	2	ppe-miR477a-3p	GTTGGGGGCTCTTTTGGGACG	21
		stu-miR477a-3p	GAAGCTCTAGCAGGGAGAGCCA	22
miR482	7	gma-miR482b-3p	TCTTCCCTACACCTCCCATACC	22
		mtr-miR482-5p	GGCATGGGATAGTAGGGAAGA	21
		mtr-miR482-3p	CTTACCTACACCTCCCATGCC	21
		stu-miR482d-5p	CGTGAGTGGTGGGGTAAGATA	21
		stu-miR482d-3p	TCTTGCCTACACCGCCCATGCC	22
		nta-miR482d	TTCCCGACTCCCCCCATACCAC	22
		ppe-miR482c-3p	TTCCCAAGCCCGCCCATTCCAA	22
miR5139	1	rgl-miR5139	AAACCTGGCTCTGATACCA	19
miR5207	1	mtr-miR5207	CATTAATGTGGGTTTGGACGGTT	23
miR5224	1	mtr-miR5224b	CGGAAGAGGATTGTCGAGGACA	22
miR5225	1	gma-miR5225	CCTGTCGTAGGAGAGATGACGC	22
miR5233	1	mtr-miR5233	GAGGAGGATGGCCGTCTGGAC	21
miR5241	1	mtr-miR5241a	TGACTGAATGGAAGAGTGCAT	21
miR5266	1	mtr-miR5266	CTGGGGGACTGTCTGGGGCG	20
miR5273	1	mtr-miR5273	TAGGGGCTGTAGTTTGAGAAGAGG	24
miR5281	1	mtr-miR5281b	TCTTATAAATAGGACCGGAGGGAG	24
miR5283	1	mtr-miR5283	CGTGCGTATCGGGATGTATCGGAA	24
miR529	1	bgy-miR529	GAAGAAGAGAGATGGTAGAG	20
miR5292	1	mtr-miR5292a	ATTCAGATGATAGCAACAAAGAGC	24
miR5298	1	mtr-miR5298b	TGATGGAGATGATATGAAGATGAA	24
miR535	2	eun-miR535b-3p	TGCTCTCTACCGTTGTCATG	20
		csi-miR535b-3p	GTGCTCTCTACCATTGTCATA	21
miR5374	1	gma-miR5374-5p	TTATAGTCTGACATCTGGAAT	21
miR5380	1	gma-miR5380c	ATGAATGGTGAAGATGAAGAG	21
miR5633	1	ath-miR5633	TATGATCATCAGAAAACAGTG	21
miR5638	1	ath-miR5638b	ACAGTGGTCATCTGGTGGGCT	21
miR5639	1	ath-miR5639-3p	TTTAGCCTCAGACCACGGTGGACT	24
miR5659	1	ath-miR5659	CGATGAAGGTCTTTGGAACGGTA	23
miR5675	1	gma-miR5675	TAGAGACGACAACAATGGAAA	21
miR5679	1	gma-miR5679	TTGGTGACCCAGAAGAAGTTGA	22
miR5714	1	bra-miR5714	AGACTCTACGACATCAAGAAAC	22
miR5774	1	gma-miR5774a	GCTGGCGTCGACACGTGGCAT	21
miR5782	1	gma-miR5782	TAGCTGGTAGGAGAAGTTCAG	21
miR5783	1	gma-miR5783	GACGACGACGGGGAGGACGCGC	22
miR6031	1	bna-miR6031	AAGAGGTTCGGAGCGGTTTGAAGC	24
miR6109	1	cca-miR6109	ATGGACGTGTTATTCATCATGAAT	24
miR6114	1	cca-miR6114-3p	TCACGTCCATTGTCCCTTTCA	21
miR6152	1	nta-miR6152a	TATTGTATTCGACTGTATTCACGG	24
miR6168	1	hbr-miR6168	TCTTGGTGCGGTGGACTGCTG	21
miR6293	1	ppe-miR6293	TAAGAGGCTGATGACTAAAAC	21
miR6300	1	gma-miR6300	GTCGTTGTAGTATAGTGG	18
miR7484	1	gra-miR7484d	AGAATGACCGGTTTGCTCTTT	21
miR7522	1	lja-miR7522	AACTGCGGACAGGTTTTATGAC	22
miR7523	1	lja-miR7523a	ACCACCGGGCTCGAGGATCAGC	22
miR7526	1	lja-miR7526a	ATCAAGGTAGCTGTAACTTCC	21
miR7533	1	lja-miR7533a	GAGGGGATGGAGAGAAGCTGG	21
miR771	1	ath-miR771	TGAGCCTCTGTGGTAGCCCTCA	22
miR7806	1	rgl-miR7806	TAGAAGATGTCCACATGAGCA	21
miR7999	1	stu-miR7999-3p	ACGACCCGTAGAACTGCCCACGAC	24
miR8019	1	stu-miR8019-3p	AAAAGAATGACCTGGTTTGACTTG	24
miR8021	1	stu-miR8021	ATTCAAGGCTCAAACTCGAGACCT	24
miR8030	1	stu-miR8030-5p	TTGGGTTGGTTTGGTCTCGGGTT	23
miR8036	1	stu-miR8036-3p	TATGTCTTTCCGATGCCTCCCA	22
miR8148	1	cpa-miR8148	TGACTGGGTCTGCTGACGTGGCAT	24
miR8152	1	cpa-miR8152	TTGGACTGCTAGGTGGCCCAT	21
miR8167	1	ath-miR8167a	AGATGTGGAGATCGTGGGGATG	22
miR8175	1	ath-miR8175	GATCCCCGGCAACGGCGCCA	20
miR832	1	ath-miR832-3p	TTGATTCCCAATCCAAGCAAG	21
miR845	2	aly-miR845a-5p	TCGATTGGTGTCAGAGCCACG	21
		aly-miR845b-5p	TCAATTGGTATCAGAGCAACG	21
miR845b	1	aly-miR846-5p	TTCAGGGACTTCAATTCAGAA	21
miR848	1	ath-miR848	TGACATGGGACTGCCTAAGCTA	22
miR856	1	ath-miR856	TAATCCTACCAATAACTTCAGC	22
miR858	1	aly-miR858-3p	GGTCGAGCAGACAACGAAGAT	21
miR859	1	aly-miR859-5p	TCTCTCCGTTGTAAAATCAAA	21
miR860	1	bna-miR860	TCAATACATTGGACTACATAT	21
miR8638	1	gra-miR8638	TGAATACAGGAATGGCTCTCT	21
miR8644	1	gra-miR8644	TTAAACTCCAGAAGTAGGGCT	21
miR8689	1	gra-miR8689	AGAGGTGCTCATGGGCTGGGTCGG	24
miR8700	1	gra-miR8700	AGGGCGACAACGGTTACTGTGATT	24
miR8728	1	gra-miR8728	CGGGCTTGGGCAAAATTTTAGGCT	24
miR8731	1	gra-miR8731	CTATAAACAGTCGATGGTATC	21
miR8748	1	gra-miR8748	TCGGTGGAGATGGATAAAATGAAT	24
miR8754	1	gra-miR8754	TGCCGCCTGACACACTGACGACAC	24
miR8785	1	gra-miR8785	TTTTACAGCAGCTACATCCAT	21
miR910	1	cre-miR910	AGCAGCGTCGGGCTCGACCGC	21
miR9477	1	sly-miR9477-5p	TATCCGTTGTTCCCTTTTCCTACC	24
miR9479	1	sly-miR9479-3p	GAGAATGGTAGAGGGTCGGACC	22
miR9553	1	bra-miR9553-3p	TAATCAGCTCCAGCTATGTACA	22
miR9560	1	csi-miR9560-3p	TCATATTTGCTCCACCACCTGTGG	24
miR9561	1	bra-miR9561-3p	GAGAGACTCTGAAAGACTCACC	22
miR9569	1	bra-miR9569-5p	TGAGTTATCATTGGTCTTGTG	21
miR9733	1	gma-miR9733	TAACAGACTTAGATTAACAGA	21
miR9736	1	gma-miR9736	TGAAAGACAAACAAAGGTGGG	21
miR9738	1	gma-miR9738	TGAAACATGATGTGGACTCTTC	22
miR9765	1	gma-miR9765	TAATACAGAATTCGGAGACAAC	22
