# Supplementary material for: Diet-derived transmission of MicroRNAs from host plant into honey bee Midgut
Source: BMC Genomics. 2021 Aug 3;22:587. doi: 10.1186/s12864-021-07916-4 (PMC8336336; doi:10.1186/s12864-021-07916-4)
Supplement: Supplementary file 3 — Additional file 3 Table S3. Identification of novel miRNAs in sunflower pollen. 16 novel miRNAs were predicted in sunflower pollen using miRDeep-P2 software. The predicted miRNAs were belong to 10 families and named as Han-novel-miR100 to Han-novel-miR110. [file 12864_2021_7916_MOESM3_ESM.xlsx]

## Sheet: Novel_Sunflower_miRNAs
Additional file 3: Table S3. Identification of novel miRNAs in sunflower pollen. 16 novel miRNAs were predicted in sunflower pollen using miRDeep-P2 software. The predicted miRNAs were belong to 10 families and named as Han-novel-miR100 to Han-novel-miR110).
miRNAs	Family	miRNAs sequence	chromosome id	strand direction	precursor id	mature miRNA location	precursor location	length	precursor sequence	hairpin structure	minimum free energy
Han-novel-miR-100-5P	Han-novel-miR-100	CGGGCTCAGACACCTGTGCTG	17	­	17_28	9576462..9576482	9576254..9576482	21	CGGGCTCAGACACCTGTGCTGCATCGTCCAAGAACATATGTGAAGCGGCCCGTTCGACCATGTAAAAGGTAAAGTAGATCTGCACTTGCATATGTGAATACTATAATCCTACATCTTATATGCTGTTTAGGGTTAAAGGTAGAACCTAGTCTAAGGATATCCCCTTTTCGGACTTTAAACGTTACAAGTCTTGCGAACACATGATCTGCTGCACTGTTTGAAGCTGCAC	..((((((((((...((((.(((((((((((((((((((((((.((((........(((........))).........))))..))))))))))........((((((((................)))))))).((((...))))(((((((((.... ..))))...)))))..............))))).)).....)))..))).)))))))))).))))....	-54.8
Han-novel-miR-101-3P	Han-novel-miR-101	CCCGCCTTGCATCAAGTGAAT	6	₊	6_1	26665847..26665867	26665803..2666586	21	TCGCTTGGTGCAGGTCGGGAACGGTATCGCCGGTGGTACCTGATCCCGCCTTGCATCAAGTGAAT	((((((((((((((.(((((..((((((......))))))...))))).))))))))))))))..	-40.4
Han-novel-miR-102-5P	Han-novel-miR-102	GGAATGTTGTCTGGCTCGAGG	3	₊	3_12	145596208..145596228	145596208..145596378	21	GGAATGTTGTCTGGCTCGAGGCCACTAGATGCTTCTCTCTTTATATATCTATATATATCTTAGTCAACGCAACTATTGTTTATCATCTTTGTTGACAAATGATGTTTGTGAAATGTTTGATTACTGCGAGAAGTTACTGATCTGGTGTCGTCGGACCAGGCTTCATTCCCC	((((((..((((((.(((((((.((((((((((((((....((((((....))))))...((((((((((((.((((((((.(((.......))).)))))))).)))))......)))))))....))))))).....)))))))))).)))).))))) )..))))))..	-58.3
Han-novel-miR-102-5P		GGAATGTTGTCTGGCTCGAGA	6	­	6_14	6742440..6742460	6742321..6742460	21	GGAATGTTGTCTGGCTCGAGACCACAAGAAAGCTTCAATCTTTATAATCTTTATGTTTCATAATCACATAATTGATCAATCTTTGTTGATCAATGATTAAAGATTAGAATCTTGTGTTGTCGGACCAGGCTTCATTCCCC	((((((..((((((.((((...(((((((....(((((((((((..(((..(((((.........)))))((((((((((....))))))))))))))))))))).))))))))))...)))).))))))..))))))..	-48.5
Han-novel-miR-103-3P	Han-novel-miR-103	CCCGCCTTGCATCAAGTGAAT	17	­	17_27	13197049..13197069	13197049..13197127	21	TCGCTTGGTGCAGGTCGGGAACGGTATCGCGGACGTGATCCGTGTAGAGATATCAGGTCCCGCCTTGCATCAAGTGAAT	((((((((((((((.(((((..(((((((((((.....))))).....))))))...))))).))))))))))))))..	-42.3
Han-novel-miR-104-3P	Han-novel-miR-104	AAGGTGTAGTTTTTTTGAAA	8	­	8_9	105171891..105171910	105171891..105171993	20	TCAAAAAAGCTATGCTGATAAGCGAAGAAAGCCACTCGAGTTCCAGGTTGGGAACCGGGTGCTACTCAAAGTCTCTCCTTGGAAAGGTGTAGTTTTTTTGAAA	((((((((((((((((..((((.(((((.(((.(((((.(((((......)))))))))))))........))).))))))....))))))))))))))))..	-36.3
Han-novel-miR-105-3P-a	Han-novel-miR-105	TTGGACTGAAGGGAGCTCCCT	11	₊	11_3	122750769..122750789	122750621..122750789	21	GGAGCTTCTTTCAATCCATTCAAAGGTGGGTAGAAGATATGGATTTGCTGTCGGCGCATTCATTCAAACACAATAGAAACACCTTCGTTTGAACTATTGTGGCTGTATCAATGAATCGAGAGATGATCTTGTCTTTTTCTATATGTGATTGGACTGAAGGGAGCTCCCT	(((((((((((((.((((.(((...(((((.((((((((.(((((..((.((((..((((.((.((..((((((((((((......))))...))))))))..)).)).))))..)))).))..))))))))))))))))))...))).)))).)))))) )))))))..	-69.4
Han-novel-miR-105-3P-b		TTGGACTGAAGGGAGCTCCCT	7	­	7_21	97045486..97045506	97045486..97045660	21	GGAACTCCCTCCAGCCCACTAACGGATGTGATTAAGGAATTGAATTAGCTGCCGACTCATTCATTTAACCACTCAGTAGAAAAGGGTTCACTTTATGCTACTTTGATTGAGTGAATGATGCGGGAGATAGTTTTCATCCCTTGCTAATCTGTACTTGGACTGAAGGGAGCTCCCT	(((.((((((.(((.(((...((((((.....(((((.((.((((((.((.(((..((((((((((((.((...(((((.((((......))))...))))).)).))))))))))))..))).)).))))))..)).)))))...))))))...))).))).)))))).)))..	-64.4
Han-novel-miR-105-3P-c		TTGGACTGAAGGGAGCTCCCT	14	₊	14_9	170062818..170062838	170062665..170062838	21	GGAGCTTTCTTCAGCCCACTCATGGATGTGATTAAGGAAATGAATTAGCTGCCGACTCATTCATTTAACCACTTGGTAGAAAAGGTTTGTTTTATGCTACTTTGATTGAATGAATGATGCGGGAGATAATTTTCATCCCTTGCTAATCTATGCTTGGACTGAAGGGAGCTCCCT	((((((((((((((.(((..(((((((.....(((((....((((((.((.(((..((((((((((((.((..(((((.((((......)))).)))))...)).))))))))))))..))).)).)))))).....)))))...)))))))..))).))))))))))))))..	-68.9
Han-novel-miR-106	Han-novel-miR-106	CGGGCTCAGACACCTGTGCTG	17	₊	17_0	9579559..9579579	9579559..9579787	21	CGGGCTCAGACACCTGTGCTGCATCGTCCAAGAACATATGTGAAGCGGCCCGTTCGACCATGTAAAAGGTAAAGTAGATCTGCACTTGCATATGTGAATACTATAATCCTACATCTTATATGCTGTTTAGGGTTAAAGGTAGAACCTAGTCTAAGGATATCCCCTTTTCGGACTTTAAACGTTACAAGTCTTGCGAACACATGATCTGCTGCACTGTTTGAAGCTGCAC	..((((((((((...((((.(((((((((((((((((((((((.((((........(((........))).........))))..))))))))))........((((((((................)))))))).((((...))))(((((((((......))))...)))))..............))))).)).....)))..))).)))))))))).))))....	-54.8
Han-novel-miR-107	Han-novel-miR-107	TCGGACCAGGCTTCATTCCTC	10	­	10_49	78538163..78538183	78538163..78538287	21	GAATGGTGGCTGGCTCGATGTATTCATCTTTTTCGATTTATTAATGAATTTGCAGAAGAGATTTTGTTTCTCTCTCTACATTTTCTTCGTGTAAGATGACAACATCGGACCAGGCTTCATTCCTC	((((((...((((.(((((((..(((((((...(((.........(((..((.((((((((.......))))).))).))..))).)))...)))))))..))))))).))))...))))))…	-41.1
Han-novel-miR-108	Han-novel-miR-108	TGAAGCTGCCAGCATGATCTGA	14	₊	14_4	130988545..130988566	130988545..130988743	22	TGAAGCTGCCAGCATGATCTGATATTGCCAAACTGATTTGCCTATGTGTGTTTGTGTGATGGTTTCTAGTGTGTATGTAGATTAACTGTGTCTTGTAGGGTGTTCTAGTGTGTGTGTGTGTGTTTTCATGGTGTATCCAGTGTGTGTGTTTATGGGTAGGGTAAAGAAAGGTTAATCAGGTCATGGTTGCAGCTTCAAT	(((((((((...(((((((((((...(((...((..((((((((((............((((((((((.........))))..))))))........(((((..(((.((................)))))..)))))............)))))))))) ....))...)))..)))))))))))...)))))))))..	-56.7
Han-miR-novel-109	Han-miR-novel-109	TCGGACCAGGCTTCATTCCCCC	2	₊	2_11	122333544..122333565	122333329..122333565	22	GGGAATGTTGTTTGGCTCGAGGTCAATAGAAACCAAAGATCTATATCTCTTTTTCTCTAACTGTTAATAAAGATGTACATATATATGTATGTATATGATGTTATAGTCAACTCAATTGGTCTACAGATTAATAACCATAATCTTTTTGGATTAATGAGGTTATTCATTTAGAGTGTTGAATGAGAGAAACTTGATCATTGGATGATCTGCTGTACTCGGACCAGGCTTCATTCCCCC	(((((((..((((((.(((((..((.((((..((((.((((....((((((.(((....(((((.((((...((((((((((....))))))))))..)))))))))...((((.((((((((.((((((.......))))))...))))))))))))..(((((.....)))))..))).)))))).....)))).))))....)))).))..))))).))))))..)))))))..	-75.1
Han-miR-novel-110-a	Han-miR-novel-110	TTCAATAAAGCTGTGGGAAGA	3	₊	3_36	17619703..17619723	17619703..17619793	21	CTTCCACGGCTTTCTTGAACTGCATGTGTTTGATCTATCAGATCTGTGTTTTTATATTTAATCTTTGCGGTTCAATAAAGCTGTGGGAAGA	.((((((((((((.((((((((((.......(((((...)))))((((....)))).........)))))))))).))))))))))))...	-34.9
Han-miR-novel-110-b		TTCAATAAAGCTGTGGGAAGA	12	₊	12_1	6334069..6334089	6334008..6334089	21	TTCCACAGCTTTCTTGAACTGCATGCTTCAACCTCAACCTGATCTATATATTACTTTGCAGTTCAATAAAGCTGTGGGAAGA	((((((((((((.((((((((((.................................)))))))))).))))))))))))…	-32
Han-miR-novel-110-c		TTCAATAAAGCTGTGGGAAGA	9	₊	9_0	23794747..23794767	23794676..23794767	21	CTTCCACGGCTTTCTTGAACTGCATGGGTTTTGATCTATCAGATCTGTGTTTTATCATATTGTCTTTGCGGTTCAATAAAGCTGTGGGAAGA	.((((((((((((.((((((((((.(((....(((((...)))))((((......))))...))).)))))))))).))))))))))))...	-38
