# Supplementary material for: Diet-derived transmission of MicroRNAs from host plant into honey bee Midgut
Source: BMC Genomics. 2021 Aug 3;22:587. doi: 10.1186/s12864-021-07916-4 (PMC8336336; doi:10.1186/s12864-021-07916-4)
Supplement: Supplementary file 4 — Additional file 4 Table S4. Identification of novel miRNAs in sedr pollen. Nine novel miRNAs were predicted in sedr pollen using Mirnovo software. miRNAs sequences and theirs coverage features are presented in this table. [file 12864_2021_7916_MOESM4_ESM.xlsx]

## Sheet: sedr_novel miRNAs
Additional file 4:Table S4. Identification of novel miRNAs in sedr pollen. Nine novel miRNAs were predicted in sedr pollen using Mirnovo software. miRNAs sequences and theirs coverage features are presented in this table.
novel miRNAs coverage features	miRNAs sequence
>#cluster_17_x53988	TAGGTTCTTTTGTCGTTGGGGCTT
>#cluster_2510_x274	TGGATCTTGTTTGACAGCACT
>#cluster_2454_x240	TTCCACAGCTTTCTTGAACT
>#cluster_1923_x99	TGAGGTAGTAGGTTGTATAGTT
>#cluster_2401_x84	TTAGTGATCCGCTGGAATATC
>#cluster_1758_x54	TTAGATTCACGCACAAACTC
#cluster_3669_x679	TGGAATGTAAAGAAGTATGGAG
>#cluster_4755_x174	TCGATAAACCTCTGCATCCAG
>#cluster_3240_x125	TTGACTAGAGAACGCGTTTTT
