# Supplementary material for: Diet-derived transmission of MicroRNAs from host plant into honey bee Midgut
Source: BMC Genomics. 2021 Aug 3;22:587. doi: 10.1186/s12864-021-07916-4 (PMC8336336; doi:10.1186/s12864-021-07916-4)
Supplement: Supplementary file 5 — Additional file 5 Table S5. Detection of sunflower and sedr miRNAs in honey bee midgut. The miRNAs that were detected in both biological replications of each treatment were kept for further analysis. Interestingly, all the identified miRNAs (11 miRNAs in each group) were detected in both biological replications in both plants. Of these miRNAs, nine miRNAs i.e. miR-148a-3p, miR-26a, miR-21-5p, miR-143, miR-27a, miR-203, let-7 g, miR-126, and miR-30d exist in both two groups (honey bee fed with sunflower and sedr pollen). The miR-101 and miR-103 were only detected in honey bees fed with sunflower, while miR-199b-3p and miR-206 were found in honey bees treated with sedr pollen. [file 12864_2021_7916_MOESM5_ESM.xlsx]

## Sheet: plant miRNAs in honey bee
Additional file 5: Table S5. Detection of sunflower and sedr miRNAs in honey bee midgut. The miRNAs that were detected in both biological replications of each treatment were kept for further analysis. Interestingly, all the identified miRNAs (11 miRNAs in each group) were detected in both biological replications in both plants. Of these miRNAs, nine miRNAs i.e. miR-148a-3p, miR-26a, miR-21-5p, mi…
T2-SF	COUNT	T1-SF	COUNT					T1-Zizi	COUNT	T2-Zizi	COUNT
ssc-miR-148a-3p	13838	ssc-miR-148a-3p	7422					ssc-miR-148a-3p	13838	ssc-miR-148a-3p	10420
ssc-miR-26a	6141	ssc-miR-26a	1506					ssc-miR-26a	614	ssc-miR-26a	4577
ssc-miR-103	352	ssc-miR-103	178					ssc-miR-21-5p	1745	ssc-miR-21-5p	859
ssc-miR-21-5p	1745	ssc-miR-21-5p	752					ptr-miR-143	4579	ptr-miR-143	3216
ptr-miR-143	4579	ptr-miR-143	1925					ptr-miR-27a	2098	ptr-miR-27a	1100
ptr-miR-101	759	ptr-miR-101	289					mdo-miR-203	4782	mdo-miR-203	3580
ptr-miR-27a	2098	ptr-miR-27a	1752					ssc-miR-199b-3p	595	ssc-miR-199b-3p	289
mdo-miR-203	4782	mdo-miR-203	2278					ptr-let-7g	1599	ptr-let-7g	859
ptr-let-7g	1599	ptr-let-7g	825					ptr-miR-126	912	ptr-miR-126	413
ptr-miR-126	912	ptr-miR-126	276					ptr-miR-206	417	ptr-miR-206	156
ssc-miR-30d	1387	ssc-miR-30d	552					ssc-miR-30d	1387	ssc-miR-30d	546
mdo-miR-451	240							ssc-miR-181a	163
ssc-let-7c	382							ssc-let-7c	382
ssc-miR-30c-5p	131							ptr-miR-3851	759
mdo-miR-141-3p	99							mdo-miR-222a	26
mdo-miR-222a	26
mdo-miR-221-3p	123
ssc-miR-99b	66
ssc-miR-199b-3p	595
ptr-miR-127	13
ssc-miR-24-3p	270
ptr-miR-182	151
ptr-miR-191	102
ptr-miR-423	39
ssc-miR-181a	163
ssc-miR-29a-3p	156
ssc-miR-24-1-5p	14
ssc-miR-151-3p	133
ssc-miR-708-3p	29
ssc-miR-218b	59
ssc-miR-378b-3p	54
