# Supplementary material for: Diet-derived transmission of MicroRNAs from host plant into honey bee Midgut
Source: BMC Genomics. 2021 Aug 3;22:587. doi: 10.1186/s12864-021-07916-4 (PMC8336336; doi:10.1186/s12864-021-07916-4)
Supplement: Supplementary file 6 — Additional file 6 Table S6. Target prediction of 11 diet-derived miRNAs in honey bee via PITA, Miranda and RNAHybrid softwares. Those targets that were predicted by two out of the three tools were selected as potential targets of each gene. In total, 121 target genes were predicted for 11 diet derived miRNAs. [file 12864_2021_7916_MOESM6_ESM.xlsx]

## Sheet: Final_Target
Additional file 6: Table S6. Target prediction of 11 diet-derived miRNAs in honey bee via PITA, Miranda and RNAHybrid softwares. Those targets that were predicted by two out of the three tools were selected as potential targets of each gene. In total, 121 target genes were predicted for 11 diet derived miRNAs.
mdo-miR-203	GB44602|GB44602-RA
ptr-let-7g	GB40155|GB40155-RA
ptr-let-7g	GB40280|GB40280-RA
ptr-let-7g	GB40545|GB40545-RA
ptr-let-7g	GB43728|GB43728-RA|CYP9Q3
ptr-let-7g	GB47236|GB47236-RA
ptr-let-7g	GB49269|GB49269-RA
ptr-let-7g	GB50211|GB50211-RA|PI4K2B
ptr-let-7g	GB50574|GB50574-RA
ptr-let-7g	GB52348|GB52348-RA
ptr-let-7g	GB54903|GB54903-RA
ptr-let-7g	GB55164|GB55164-RA
ptr-miR-101	GB49048|GB49048-RA|GRIP75
ptr-miR-126	GB40088|GB40088-RA
ptr-miR-126	GB41571|GB41571-RA
ptr-miR-126	GB44260|GB44260-RA
ptr-miR-126	GB45270|GB45270-RA
ptr-miR-126	GB53086|GB53086-RA|FDH
ptr-miR-126	GB53976|GB53976-RA
ptr-miR-126	GB55601|GB55601-RA
ptr-miR-143	GB40563|GB40563-RA
ptr-miR-143	GB43139|GB43139-RA
ptr-miR-143	GB45379|GB45379-RA
ptr-miR-143	GB45904|GB45904-RA
ptr-miR-143	GB47914|GB47914-RA
ptr-miR-143	GB48081|GB48081-RA|SP47
ptr-miR-143	GB48383|GB48383-RA
ptr-miR-143	GB54904|GB54904-RA|AME.5647
ptr-miR-206	GB40079|GB40079-RA
ptr-miR-206	GB40139|GB40139-RA|CL
ptr-miR-206	GB40195|GB40195-RA
ptr-miR-206	GB41627|GB41627-RA
ptr-miR-206	GB41779|GB41779-RA
ptr-miR-206	GB42455|GB42455-RA
ptr-miR-206	GB42741|GB42741-RA
ptr-miR-206	GB42877|GB42877-RA
ptr-miR-206	GB42904|GB42904-RA
ptr-miR-206	GB42939|GB42939-RA
ptr-miR-206	GB43096|GB43096-RA
ptr-miR-206	GB43182|GB43182-RA
ptr-miR-206	GB44188|GB44188-RA
ptr-miR-206	GB44394|GB44394-RA
ptr-miR-206	GB44419|GB44419-RA
ptr-miR-206	GB44721|GB44721-RA
ptr-miR-206	GB44969|GB44969-RA
ptr-miR-206	GB45140|GB45140-RA
ptr-miR-206	GB45188|GB45188-RA
ptr-miR-206	GB45498|GB45498-RA
ptr-miR-206	GB45749|GB45749-RA
ptr-miR-206	GB46079|GB46079-RA
ptr-miR-206	GB46568|GB46568-RA
ptr-miR-206	GB47391|GB47391-RA
ptr-miR-206	GB47636|GB47636-RA|RABGAP7
ptr-miR-206	GB47725|GB47725-RA
ptr-miR-206	GB48031|GB48031-RA
ptr-miR-206	GB48175|GB48175-RA|CYP15A1
ptr-miR-206	GB48268|GB48268-RA
ptr-miR-206	GB48341|GB48341-RA
ptr-miR-206	GB49062|GB49062-RA
ptr-miR-206	GB49304|GB49304-RA|TUBG1
ptr-miR-206	GB49531|GB49531-RA
ptr-miR-206	GB49852|GB49852-RA
ptr-miR-206	GB49961|GB49961-RA
ptr-miR-206	GB50092|GB50092-RA
ptr-miR-206	GB50414|GB50414-RA
ptr-miR-206	GB50641|GB50641-RA
ptr-miR-206	GB50729|GB50729-RA
ptr-miR-206	GB50759|GB50759-RA
ptr-miR-206	GB50886|GB50886-RA
ptr-miR-206	GB51045|GB51045-RA
ptr-miR-206	GB51492|GB51492-RA
ptr-miR-206	GB51683|GB51683-RA
ptr-miR-206	GB52405|GB52405-RA
ptr-miR-206	GB52727|GB52727-RA|RFC38
ptr-miR-206	GB52737|GB52737-RA|LT
ptr-miR-206	GB52948|GB52948-RA
ptr-miR-206	GB52961|GB52961-RA
ptr-miR-206	GB54222|GB54222-RA
ptr-miR-206	GB54503|GB54503-RA
ptr-miR-206	GB55470|GB55470-RA
ptr-miR-206	GB55603|GB55603-RA
ptr-miR-27a	GB41673|GB41673-RA
ptr-miR-27a	GB41855|GB41855-RA
ptr-miR-27a	GB45290|GB45290-RA
ptr-miR-27a	GB46718|GB46718-RA
ptr-miR-27a	GB47980|GB47980-RA
ptr-miR-27a	GB54140|GB54140-RA|HRS
ssc-miR-103	GB40151|GB40151-RA|SCAMP
ssc-miR-103	GB41600|GB41600-RA
ssc-miR-103	GB42120|GB42120-RA
ssc-miR-103	GB42387|GB42387-RA
ssc-miR-103	GB42654|GB42654-RA
ssc-miR-103	GB43268|GB43268-RA
ssc-miR-103	GB44186|GB44186-RA
ssc-miR-103	GB45968|GB45968-RA|AME.16252
ssc-miR-103	GB45982|GB45982-RA
ssc-miR-103	GB46020|GB46020-RA
ssc-miR-103	GB46735|GB46735-RA
ssc-miR-103	GB47396|GB47396-RA
ssc-miR-103	GB49110|GB49110-RA
ssc-miR-103	GB49960|GB49960-RA
ssc-miR-103	GB50322|GB50322-RA
ssc-miR-103	GB51556|GB51556-RA
ssc-miR-103	GB51763|GB51763-RA
ssc-miR-103	GB53815|GB53815-RA
ssc-miR-103	GB54998|GB54998-RA
ssc-miR-103	GB55396|GB55396-RA
ssc-miR-103	GB55743|GB55743-RA
ssc-miR-199b-3p	GB41007|GB41007-RA
ssc-miR-199b-3p	GB41586|GB41586-RA
ssc-miR-199b-3p	GB46999|GB46999-RA
ssc-miR-199b-3p	GB48282|GB48282-RA
ssc-miR-199b-3p	GB52855|GB52855-RA
ssc-miR-199b-3p	GB54638|GB54638-RA
ssc-miR-199b-3p	GB55194|GB55194-RA
ssc-miR-26a	GB45075|GB45075-RA
ssc-miR-26a	GB47265|GB47265-RA
ssc-miR-26a	GB48564|GB48564-RA
ssc-miR-26a	GB54846|GB54846-RA
ssc-miR-30d	GB40129|GB40129-RA
ssc-miR-30d	GB50146|GB50146-RA

## Sheet: RNA_hybrid_Predicted
Continious of Additional file 6: Table S6
Predicted target genes of 11 transmitted miRNA through food were identified via RNA_hybrid software.
mdo-miR-203	GB40281|GB40281-RA
mdo-miR-203	GB44642|GB44642-RA
mdo-miR-203	GB55310|GB55310-RA
ptr-let-7g	GB43728|GB43728-RA|CYP9Q3
ptr-let-7g	GB45921|GB45921-RA
ptr-let-7g	GB49930|GB49930-RA
ptr-let-7g	GB50584|GB50584-RA
ptr-miR-126	GB40088|GB40088-RA
ptr-miR-126	GB41571|GB41571-RA
ptr-miR-126	GB44260|GB44260-RA
ptr-miR-126	GB45270|GB45270-RA
ptr-miR-126	GB53645|GB53645-RA
ptr-miR-126	GB54823|GB54823-RA
ptr-miR-126	GB54898|GB54898-RA
ptr-miR-143	GB44380|GB44380-RA
ptr-miR-143	GB44664|GB44664-RA
ptr-miR-143	GB45379|GB45379-RA
ptr-miR-143	GB48383|GB48383-RA
ptr-miR-143	GB52333|GB52333-RA
ptr-miR-143	GB55048|GB55048-RA
ptr-miR-206	GB40079|GB40079-RA
ptr-miR-206	GB40139|GB40139-RA|CL
ptr-miR-206	GB44128|GB44128-RA
ptr-miR-206	GB44544|GB44544-RA|ERR
ptr-miR-206	GB44971|GB44971-RA
ptr-miR-206	GB45498|GB45498-RA
ptr-miR-206	GB46208|GB46208-RA
ptr-miR-206	GB46498|GB46498-RA
ptr-miR-206	GB48175|GB48175-RA|CYP15A1
ptr-miR-206	GB49062|GB49062-RA
ptr-miR-206	GB49279|GB49279-RA
ptr-miR-206	GB50440|GB50440-RA
ptr-miR-206	GB50823|GB50823-RA
ptr-miR-206	GB50886|GB50886-RA
ptr-miR-206	GB51825|GB51825-RA
ptr-miR-206	GB52541|GB52541-RA|AME.5094
ptr-miR-206	GB52727|GB52727-RA|RFC38
ptr-miR-206	GB53452|GB53452-RA
ptr-miR-206	GB54628|GB54628-RA
ptr-miR-206	GB55113|GB55113-RA
ptr-miR-206	GB55398|GB55398-RA
ptr-miR-27a	GB41673|GB41673-RA
ptr-miR-27a	GB42233|GB42233-RA
ptr-miR-27a	GB44200|GB44200-RA
ptr-miR-27a	GB45290|GB45290-RA
ptr-miR-27a	GB45773|GB45773-RA
ptr-miR-27a	GB47223|GB47223-RA|AME75B
ptr-miR-27a	GB47366|GB47366-RA
ptr-miR-27a	GB49924|GB49924-RA
ptr-miR-27a	GB51450|GB51450-RA
ptr-miR-27a	GB51452|GB51452-RA
ptr-miR-27a	GB54518|GB54518-RA
ssc-miR-103	GB41739|GB41739-RA
ssc-miR-103	GB42029|GB42029-RA
ssc-miR-103	GB42120|GB42120-RA
ssc-miR-103	GB42387|GB42387-RA
ssc-miR-103	GB43268|GB43268-RA
ssc-miR-103	GB44978|GB44978-RA
ssc-miR-103	GB46020|GB46020-RA
ssc-miR-103	GB46069|GB46069-RA
ssc-miR-103	GB46735|GB46735-RA
ssc-miR-103	GB47152|GB47152-RA
ssc-miR-103	GB48648|GB48648-RA
ssc-miR-103	GB49110|GB49110-RA
ssc-miR-103	GB49824|GB49824-RA
ssc-miR-103	GB49960|GB49960-RA
ssc-miR-103	GB51243|GB51243-RA
ssc-miR-103	GB51556|GB51556-RA
ssc-miR-103	GB53639|GB53639-RA
ssc-miR-103	GB53815|GB53815-RA
ssc-miR-103	GB55821|GB55821-RA
ssc-miR-199b-3p	GB41007|GB41007-RA
ssc-miR-199b-3p	GB41586|GB41586-RA
ssc-miR-199b-3p	GB46999|GB46999-RA
ssc-miR-199b-3p	GB48282|GB48282-RA
ssc-miR-199b-3p	GB49412|GB49412-RA
ssc-miR-199b-3p	GB51874|GB51874-RA
ssc-miR-199b-3p	GB52855|GB52855-RA
ssc-miR-199b-3p	GB53189|GB53189-RA
ssc-miR-199b-3p	GB54638|GB54638-RA
ssc-miR-199b-3p	GB55194|GB55194-RA
ssc-miR-21-5p	GB43113|GB43113-RA
ssc-miR-21-5p	GB47859|GB47859-RA
ssc-miR-21-5p	GB54413|GB54413-RA
ssc-miR-26a	GB42626|GB42626-RA
ssc-miR-26a	GB46159|GB46159-RA|AME.14651
ssc-miR-26a	GB46299|GB46299-RA|CPR18
ssc-miR-26a	GB47265|GB47265-RA
ssc-miR-26a	GB48564|GB48564-RA
ssc-miR-26a	GB52923|GB52923-RA
ssc-miR-26a	GB54305|GB54305-RA
ssc-miR-30d	GB41832|GB41832-RA
ssc-miR-30d	GB50146|GB50146-RA

## Sheet: Pita_Predicted
Continious of Additional file 6: Table S6
Predicted target genes of 11 transmitted miRNA through food were identified via Pita software.
mdo-miR-203	GB44602|GB44602-RA
mdo-miR-203	GB48675|GB48675-RA
mdo-miR-203	GB49827|GB49827-RA
mdo-miR-203	GB53150|GB53150-RA|PUG
mdo-miR-203	GB55322|GB55322-RA|EN
ptr-let-7g	GB40058|GB40058-RA
ptr-let-7g	GB40155|GB40155-RA
ptr-let-7g	GB40280|GB40280-RA
ptr-let-7g	GB40545|GB40545-RA
ptr-let-7g	GB40975|GB40975-RA
ptr-let-7g	GB41720|GB41720-RA
ptr-let-7g	GB41831|GB41831-RA
ptr-let-7g	GB41894|GB41894-RA
ptr-let-7g	GB42560|GB42560-RA|14-3-3EPSILON
ptr-let-7g	GB42949|GB42949-RA|BRAT
ptr-let-7g	GB43238|GB43238-RA
ptr-let-7g	GB43607|GB43607-RA
ptr-let-7g	GB43728|GB43728-RA|CYP9Q3
ptr-let-7g	GB44016|GB44016-RA
ptr-let-7g	GB44186|GB44186-RA
ptr-let-7g	GB46349|GB46349-RA
ptr-let-7g	GB46626|GB46626-RA
ptr-let-7g	GB47038|GB47038-RA
ptr-let-7g	GB47108|GB47108-RA
ptr-let-7g	GB47236|GB47236-RA
ptr-let-7g	GB48643|GB48643-RA
ptr-let-7g	GB49201|GB49201-RA
ptr-let-7g	GB49233|GB49233-RA
ptr-let-7g	GB49269|GB49269-RA
ptr-let-7g	GB49864|GB49864-RA
ptr-let-7g	GB50211|GB50211-RA|PI4K2B
ptr-let-7g	GB50574|GB50574-RA
ptr-let-7g	GB50633|GB50633-RA
ptr-let-7g	GB51214|GB51214-RA
ptr-let-7g	GB51284|GB51284-RA|ABD-B
ptr-let-7g	GB51392|GB51392-RA
ptr-let-7g	GB51745|GB51745-RA
ptr-let-7g	GB51757|GB51757-RA
ptr-let-7g	GB52056|GB52056-RA
ptr-let-7g	GB52108|GB52108-RA
ptr-let-7g	GB52348|GB52348-RA
ptr-let-7g	GB52748|GB52748-RA
ptr-let-7g	GB52758|GB52758-RA
ptr-let-7g	GB53435|GB53435-RA
ptr-let-7g	GB53512|GB53512-RA|SVP
ptr-let-7g	GB54903|GB54903-RA
ptr-let-7g	GB55164|GB55164-RA
ptr-let-7g	GB55387|GB55387-RA|LILLI
ptr-let-7g	GB55583|GB55583-RA
ptr-let-7g	GB55617|GB55617-RA
ptr-miR-101	GB43332|GB43332-RA|SSRBETA
ptr-miR-101	GB49048|GB49048-RA|GRIP75
ptr-miR-101	GB49345|GB49345-RA
ptr-miR-101	GB51011|GB51011-RA
ptr-miR-126	GB40088|GB40088-RA
ptr-miR-126	GB41630|GB41630-RA
ptr-miR-126	GB42527|GB42527-RA
ptr-miR-126	GB42976|GB42976-RA
ptr-miR-126	GB43053|GB43053-RA
ptr-miR-126	GB44991|GB44991-RA
ptr-miR-126	GB45270|GB45270-RA
ptr-miR-126	GB49533|GB49533-RA
ptr-miR-126	GB52602|GB52602-RA
ptr-miR-126	GB53086|GB53086-RA|FDH
ptr-miR-126	GB53976|GB53976-RA
ptr-miR-126	GB55601|GB55601-RA
ptr-miR-143	GB40211|GB40211-RA
ptr-miR-143	GB40563|GB40563-RA
ptr-miR-143	GB40868|GB40868-RA
ptr-miR-143	GB42114|GB42114-RA
ptr-miR-143	GB43139|GB43139-RA
ptr-miR-143	GB43251|GB43251-RA
ptr-miR-143	GB43455|GB43455-RA
ptr-miR-143	GB43982|GB43982-RA
ptr-miR-143	GB44453|GB44453-RA
ptr-miR-143	GB44459|GB44459-RA
ptr-miR-143	GB44704|GB44704-RA
ptr-miR-143	GB44998|GB44998-RA|RNPS1
ptr-miR-143	GB45295|GB45295-RA
ptr-miR-143	GB45666|GB45666-RA|ART3
ptr-miR-143	GB45904|GB45904-RA
ptr-miR-143	GB46249|GB46249-RA
ptr-miR-143	GB46490|GB46490-RA
ptr-miR-143	GB46783|GB46783-RA
ptr-miR-143	GB47071|GB47071-RA
ptr-miR-143	GB47625|GB47625-RA
ptr-miR-143	GB47914|GB47914-RA
ptr-miR-143	GB48081|GB48081-RA|SP47
ptr-miR-143	GB48125|GB48125-RA
ptr-miR-143	GB48234|GB48234-RA
ptr-miR-143	GB48383|GB48383-RA
ptr-miR-143	GB49830|GB49830-RA
ptr-miR-143	GB49905|GB49905-RA
ptr-miR-143	GB50150|GB50150-RA
ptr-miR-143	GB50377|GB50377-RA
ptr-miR-143	GB50694|GB50694-RA
ptr-miR-143	GB53106|GB53106-RA
ptr-miR-143	GB53865|GB53865-RA|VKR
ptr-miR-143	GB54904|GB54904-RA|AME.5647
ptr-miR-143	GB55014|GB55014-RA
ptr-miR-206	GB40054|GB40054-RA|AME.14938
ptr-miR-206	GB40079|GB40079-RA
ptr-miR-206	GB40112|GB40112-RA
ptr-miR-206	GB40139|GB40139-RA|CL
ptr-miR-206	GB40155|GB40155-RA
ptr-miR-206	GB40195|GB40195-RA
ptr-miR-206	GB40312|GB40312-RA
ptr-miR-206	GB40330|GB40330-RA
ptr-miR-206	GB40342|GB40342-RA
ptr-miR-206	GB40370|GB40370-RA
ptr-miR-206	GB40381|GB40381-RA
ptr-miR-206	GB40504|GB40504-RA
ptr-miR-206	GB40601|GB40601-RA
ptr-miR-206	GB40626|GB40626-RA|SYN
ptr-miR-206	GB40657|GB40657-RA
ptr-miR-206	GB40690|GB40690-RA
ptr-miR-206	GB40868|GB40868-RA
ptr-miR-206	GB40908|GB40908-RA
ptr-miR-206	GB40953|GB40953-RA
ptr-miR-206	GB40998|GB40998-RA
ptr-miR-206	GB41038|GB41038-RA|AME.15861
ptr-miR-206	GB41051|GB41051-RA
ptr-miR-206	GB41178|GB41178-RA|SP15
ptr-miR-206	GB41293|GB41293-RA|MOF
ptr-miR-206	GB41294|GB41294-RA
ptr-miR-206	GB41322|GB41322-RA
ptr-miR-206	GB41460|GB41460-RA
ptr-miR-206	GB41467|GB41467-RA
ptr-miR-206	GB41610|GB41610-RA|MRPS28
ptr-miR-206	GB41627|GB41627-RA
ptr-miR-206	GB41630|GB41630-RA
ptr-miR-206	GB41648|GB41648-RA
ptr-miR-206	GB41676|GB41676-RA
ptr-miR-206	GB41698|GB41698-RA
ptr-miR-206	GB41779|GB41779-RA
ptr-miR-206	GB41821|GB41821-RA|AME.3853
ptr-miR-206	GB42014|GB42014-RA
ptr-miR-206	GB42048|GB42048-RA
ptr-miR-206	GB42299|GB42299-RA
ptr-miR-206	GB42314|GB42314-RA
ptr-miR-206	GB42455|GB42455-RA
ptr-miR-206	GB42625|GB42625-RA
ptr-miR-206	GB42700|GB42700-RA
ptr-miR-206	GB42741|GB42741-RA
ptr-miR-206	GB42809|GB42809-RA
ptr-miR-206	GB42834|GB42834-RA
ptr-miR-206	GB42865|GB42865-RA
ptr-miR-206	GB42877|GB42877-RA
ptr-miR-206	GB42889|GB42889-RA
ptr-miR-206	GB42904|GB42904-RA
ptr-miR-206	GB42939|GB42939-RA
ptr-miR-206	GB43074|GB43074-RA
ptr-miR-206	GB43096|GB43096-RA
ptr-miR-206	GB43135|GB43135-RA|AKT1
ptr-miR-206	GB43182|GB43182-RA
ptr-miR-206	GB43184|GB43184-RA
ptr-miR-206	GB43210|GB43210-RA
ptr-miR-206	GB43245|GB43245-RA
ptr-miR-206	GB43249|GB43249-RA
ptr-miR-206	GB43375|GB43375-RA
ptr-miR-206	GB43400|GB43400-RA
ptr-miR-206	GB43416|GB43416-RA
ptr-miR-206	GB43422|GB43422-RA
ptr-miR-206	GB43913|GB43913-RA
ptr-miR-206	GB44156|GB44156-RA
ptr-miR-206	GB44167|GB44167-RA
ptr-miR-206	GB44174|GB44174-RA|PLC
ptr-miR-206	GB44186|GB44186-RA
ptr-miR-206	GB44187|GB44187-RA
ptr-miR-206	GB44188|GB44188-RA
ptr-miR-206	GB44225|GB44225-RA
ptr-miR-206	GB44251|GB44251-RA
ptr-miR-206	GB44276|GB44276-RA
ptr-miR-206	GB44293|GB44293-RA
ptr-miR-206	GB44311|GB44311-RA|ARP1
ptr-miR-206	GB44394|GB44394-RA
ptr-miR-206	GB44419|GB44419-RA
ptr-miR-206	GB44423|GB44423-RA
ptr-miR-206	GB44509|GB44509-RA
ptr-miR-206	GB44663|GB44663-RA
ptr-miR-206	GB44721|GB44721-RA
ptr-miR-206	GB44777|GB44777-RA
ptr-miR-206	GB44817|GB44817-RA
ptr-miR-206	GB44838|GB44838-RA
ptr-miR-206	GB44855|GB44855-RA
ptr-miR-206	GB44873|GB44873-RA
ptr-miR-206	GB44884|GB44884-RA
ptr-miR-206	GB44901|GB44901-RA
ptr-miR-206	GB44935|GB44935-RA|AME.3860
ptr-miR-206	GB44969|GB44969-RA
ptr-miR-206	GB44976|GB44976-RA|VRI
ptr-miR-206	GB45026|GB45026-RA
ptr-miR-206	GB45035|GB45035-RA
ptr-miR-206	GB45140|GB45140-RA
ptr-miR-206	GB45188|GB45188-RA
ptr-miR-206	GB45205|GB45205-RA
ptr-miR-206	GB45260|GB45260-RA
ptr-miR-206	GB45448|GB45448-RA
ptr-miR-206	GB45498|GB45498-RA
ptr-miR-206	GB45734|GB45734-RA
ptr-miR-206	GB45740|GB45740-RA|MRPL40
ptr-miR-206	GB45749|GB45749-RA
ptr-miR-206	GB45804|GB45804-RA
ptr-miR-206	GB45931|GB45931-RA
ptr-miR-206	GB46042|GB46042-RA
ptr-miR-206	GB46079|GB46079-RA
ptr-miR-206	GB46094|GB46094-RA
ptr-miR-206	GB46116|GB46116-RA
ptr-miR-206	GB46132|GB46132-RA
ptr-miR-206	GB46271|GB46271-RA|LGS
ptr-miR-206	GB46373|GB46373-RA
ptr-miR-206	GB46514|GB46514-RA
ptr-miR-206	GB46568|GB46568-RA
ptr-miR-206	GB46691|GB46691-RA|AME.16434
ptr-miR-206	GB46736|GB46736-RA|FAF
ptr-miR-206	GB46891|GB46891-RA
ptr-miR-206	GB46894|GB46894-RA|SMD3
ptr-miR-206	GB47040|GB47040-RA
ptr-miR-206	GB47391|GB47391-RA
ptr-miR-206	GB47405|GB47405-RA
ptr-miR-206	GB47478|GB47478-RA|GTPX1
ptr-miR-206	GB47543|GB47543-RA
ptr-miR-206	GB47636|GB47636-RA|RABGAP7
ptr-miR-206	GB47718|GB47718-RA
ptr-miR-206	GB47725|GB47725-RA
ptr-miR-206	GB47815|GB47815-RA
ptr-miR-206	GB47928|GB47928-RA
ptr-miR-206	GB48002|GB48002-RA
ptr-miR-206	GB48031|GB48031-RA
ptr-miR-206	GB48175|GB48175-RA|CYP15A1
ptr-miR-206	GB48180|GB48180-RA
ptr-miR-206	GB48268|GB48268-RA
ptr-miR-206	GB48341|GB48341-RA
ptr-miR-206	GB48586|GB48586-RA
ptr-miR-206	GB48628|GB48628-RA
ptr-miR-206	GB48676|GB48676-RA
ptr-miR-206	GB49062|GB49062-RA
ptr-miR-206	GB49080|GB49080-RA
ptr-miR-206	GB49165|GB49165-RA
ptr-miR-206	GB49233|GB49233-RA
ptr-miR-206	GB49239|GB49239-RA
ptr-miR-206	GB49304|GB49304-RA|TUBG1
ptr-miR-206	GB49320|GB49320-RA
ptr-miR-206	GB49443|GB49443-RA
ptr-miR-206	GB49480|GB49480-RA
ptr-miR-206	GB49509|GB49509-RA
ptr-miR-206	GB49531|GB49531-RA
ptr-miR-206	GB49539|GB49539-RA
ptr-miR-206	GB49685|GB49685-RA
ptr-miR-206	GB49730|GB49730-RA
ptr-miR-206	GB49752|GB49752-RA
ptr-miR-206	GB49852|GB49852-RA
ptr-miR-206	GB49853|GB49853-RA|ARPC4
ptr-miR-206	GB49877|GB49877-RA
ptr-miR-206	GB49961|GB49961-RA
ptr-miR-206	GB49963|GB49963-RA
ptr-miR-206	GB50011|GB50011-RA|GAD1
ptr-miR-206	GB50013|GB50013-RA|SP8
ptr-miR-206	GB50048|GB50048-RA|MBLK-1
ptr-miR-206	GB50092|GB50092-RA
ptr-miR-206	GB50105|GB50105-RA
ptr-miR-206	GB50117|GB50117-RA
ptr-miR-206	GB50138|GB50138-RA
ptr-miR-206	GB50250|GB50250-RA|CA3
ptr-miR-206	GB50297|GB50297-RA
ptr-miR-206	GB50377|GB50377-RA
ptr-miR-206	GB50378|GB50378-RA
ptr-miR-206	GB50414|GB50414-RA
ptr-miR-206	GB50425|GB50425-RA
ptr-miR-206	GB50449|GB50449-RA
ptr-miR-206	GB50548|GB50548-RA|AME.15991
ptr-miR-206	GB50562|GB50562-RA
ptr-miR-206	GB50574|GB50574-RA
ptr-miR-206	GB50615|GB50615-RA
ptr-miR-206	GB50641|GB50641-RA
ptr-miR-206	GB50654|GB50654-RA
ptr-miR-206	GB50723|GB50723-RA|RPS27
ptr-miR-206	GB50729|GB50729-RA
ptr-miR-206	GB50738|GB50738-RA
ptr-miR-206	GB50759|GB50759-RA
ptr-miR-206	GB50839|GB50839-RA
ptr-miR-206	GB50867|GB50867-RA
ptr-miR-206	GB50885|GB50885-RA
ptr-miR-206	GB50886|GB50886-RA
ptr-miR-206	GB51045|GB51045-RA
ptr-miR-206	GB51060|GB51060-RA
ptr-miR-206	GB51167|GB51167-RA
ptr-miR-206	GB51234|GB51234-RA
ptr-miR-206	GB51297|GB51297-RA
ptr-miR-206	GB51492|GB51492-RA
ptr-miR-206	GB51501|GB51501-RA
ptr-miR-206	GB51568|GB51568-RA
ptr-miR-206	GB51644|GB51644-RA
ptr-miR-206	GB51683|GB51683-RA
ptr-miR-206	GB51730|GB51730-RA
ptr-miR-206	GB51760|GB51760-RA
ptr-miR-206	GB51772|GB51772-RA|AME.17046
ptr-miR-206	GB51823|GB51823-RA
ptr-miR-206	GB51854|GB51854-RA
ptr-miR-206	GB51903|GB51903-RA
ptr-miR-206	GB52109|GB52109-RA
ptr-miR-206	GB52236|GB52236-RA
ptr-miR-206	GB52285|GB52285-RA
ptr-miR-206	GB52332|GB52332-RA
ptr-miR-206	GB52365|GB52365-RA
ptr-miR-206	GB52405|GB52405-RA
ptr-miR-206	GB52727|GB52727-RA|RFC38
ptr-miR-206	GB52737|GB52737-RA|LT
ptr-miR-206	GB52948|GB52948-RA
ptr-miR-206	GB52961|GB52961-RA
ptr-miR-206	GB53018|GB53018-RA
ptr-miR-206	GB53039|GB53039-RA
ptr-miR-206	GB53288|GB53288-RA|AME.17066
ptr-miR-206	GB53374|GB53374-RA|CON
ptr-miR-206	GB53399|GB53399-RA
ptr-miR-206	GB53503|GB53503-RA
ptr-miR-206	GB53582|GB53582-RA
ptr-miR-206	GB53820|GB53820-RA
ptr-miR-206	GB53833|GB53833-RA
ptr-miR-206	GB53986|GB53986-RA|PC
ptr-miR-206	GB54062|GB54062-RA
ptr-miR-206	GB54213|GB54213-RA
ptr-miR-206	GB54222|GB54222-RA
ptr-miR-206	GB54230|GB54230-RA|SPN
ptr-miR-206	GB54262|GB54262-RA
ptr-miR-206	GB54277|GB54277-RA
ptr-miR-206	GB54502|GB54502-RA
ptr-miR-206	GB54503|GB54503-RA
ptr-miR-206	GB54641|GB54641-RA
ptr-miR-206	GB54737|GB54737-RA
ptr-miR-206	GB54839|GB54839-RA
ptr-miR-206	GB54893|GB54893-RA
ptr-miR-206	GB54939|GB54939-RA|RBCN-3B
ptr-miR-206	GB54952|GB54952-RA
ptr-miR-206	GB55000|GB55000-RA
ptr-miR-206	GB55108|GB55108-RA
ptr-miR-206	GB55119|GB55119-RA
ptr-miR-206	GB55136|GB55136-RA
ptr-miR-206	GB55402|GB55402-RA
ptr-miR-206	GB55428|GB55428-RA
ptr-miR-206	GB55470|GB55470-RA
ptr-miR-206	GB55492|GB55492-RA|PROS26.4
ptr-miR-206	GB55495|GB55495-RA|EIF2B-BETA
ptr-miR-206	GB55573|GB55573-RA
ptr-miR-206	GB55578|GB55578-RA
ptr-miR-206	GB55603|GB55603-RA
ptr-miR-27a	GB40900|GB40900-RA
ptr-miR-27a	GB40956|GB40956-RA
ptr-miR-27a	GB41673|GB41673-RA
ptr-miR-27a	GB41855|GB41855-RA
ptr-miR-27a	GB45290|GB45290-RA
ptr-miR-27a	GB45706|GB45706-RA
ptr-miR-27a	GB46718|GB46718-RA
ptr-miR-27a	GB47980|GB47980-RA
ptr-miR-27a	GB48889|GB48889-RA
ptr-miR-27a	GB49566|GB49566-RA
ptr-miR-27a	GB50360|GB50360-RA
ptr-miR-27a	GB51299|GB51299-RA
ptr-miR-27a	GB52162|GB52162-RA
ptr-miR-27a	GB52701|GB52701-RA
ptr-miR-27a	GB53099|GB53099-RA
ptr-miR-27a	GB53529|GB53529-RA
ptr-miR-27a	GB54140|GB54140-RA|HRS
ssc-miR-103	GB40151|GB40151-RA|SCAMP
ssc-miR-103	GB40719|GB40719-RA
ssc-miR-103	GB41600|GB41600-RA
ssc-miR-103	GB41786|GB41786-RA
ssc-miR-103	GB41850|GB41850-RA
ssc-miR-103	GB42120|GB42120-RA
ssc-miR-103	GB42387|GB42387-RA
ssc-miR-103	GB42654|GB42654-RA
ssc-miR-103	GB42976|GB42976-RA
ssc-miR-103	GB43126|GB43126-RA
ssc-miR-103	GB43643|GB43643-RA|FAA
ssc-miR-103	GB44045|GB44045-RA|SCR-B9
ssc-miR-103	GB44186|GB44186-RA
ssc-miR-103	GB44998|GB44998-RA|RNPS1
ssc-miR-103	GB45037|GB45037-RA
ssc-miR-103	GB45968|GB45968-RA|AME.16252
ssc-miR-103	GB45982|GB45982-RA
ssc-miR-103	GB46735|GB46735-RA
ssc-miR-103	GB47396|GB47396-RA
ssc-miR-103	GB47571|GB47571-RA
ssc-miR-103	GB48230|GB48230-RA
ssc-miR-103	GB48809|GB48809-RA
ssc-miR-103	GB49110|GB49110-RA
ssc-miR-103	GB49167|GB49167-RA
ssc-miR-103	GB49529|GB49529-RA
ssc-miR-103	GB49960|GB49960-RA
ssc-miR-103	GB49991|GB49991-RA
ssc-miR-103	GB50322|GB50322-RA
ssc-miR-103	GB50849|GB50849-RA
ssc-miR-103	GB50932|GB50932-RA
ssc-miR-103	GB51479|GB51479-RA
ssc-miR-103	GB51556|GB51556-RA
ssc-miR-103	GB51763|GB51763-RA
ssc-miR-103	GB52120|GB52120-RA|TPX-5
ssc-miR-103	GB52442|GB52442-RA
ssc-miR-103	GB53004|GB53004-RA
ssc-miR-103	GB53747|GB53747-RA
ssc-miR-103	GB54439|GB54439-RA
ssc-miR-103	GB54567|GB54567-RA
ssc-miR-103	GB54998|GB54998-RA
ssc-miR-103	GB55396|GB55396-RA
ssc-miR-103	GB55567|GB55567-RA
ssc-miR-103	GB55743|GB55743-RA
ssc-miR-199b-3p	GB41563|GB41563-RA
ssc-miR-199b-3p	GB43860|GB43860-RA
ssc-miR-199b-3p	GB44034|GB44034-RA
ssc-miR-199b-3p	GB47789|GB47789-RA
ssc-miR-199b-3p	GB50002|GB50002-RA
ssc-miR-199b-3p	GB55171|GB55171-RA|Y-G
ssc-miR-199b-3p	GB55194|GB55194-RA
ssc-miR-199b-3p	GB55924|GB55924-RA
ssc-miR-21-5p	GB45142|GB45142-RA
ssc-miR-21-5p	GB47081|GB47081-RA
ssc-miR-26a	GB41059|GB41059-RA
ssc-miR-26a	GB45075|GB45075-RA
ssc-miR-26a	GB48564|GB48564-RA
ssc-miR-26a	GB52396|GB52396-RA|OR37
ssc-miR-26a	GB53126|GB53126-RA
ssc-miR-26a	GB54846|GB54846-RA
ssc-miR-30d	GB40129|GB40129-RA
ssc-miR-30d	GB40531|GB40531-RA|AME.15688
ssc-miR-30d	GB41371|GB41371-RA
ssc-miR-30d	GB46200|GB46200-RA
ssc-miR-30d	GB46942|GB46942-RA
ssc-miR-30d	GB48143|GB48143-RA
ssc-miR-30d	GB49137|GB49137-RA
ssc-miR-30d	GB50048|GB50048-RA|MBLK-1
ssc-miR-30d	GB50146|GB50146-RA
ssc-miR-30d	GB50527|GB50527-RA
ssc-miR-30d	GB52021|GB52021-RA|AME.20683
ssc-miR-30d	GB52751|GB52751-RA
ssc-miR-30d	GB55172|GB55172-RA

## Sheet: miRANDA_Predicted
Continious of Additional file 6: Table S6
Predicted target genes of 11 transmitted miRNA through food were identified via miRANDA software.
mdo-miR-203	GB40025|GB40025-RA
mdo-miR-203	GB40061|GB40061-RA
mdo-miR-203	GB40454|GB40454-RA
mdo-miR-203	GB40626|GB40626-RA|SYN
mdo-miR-203	GB40634|GB40634-RA
mdo-miR-203	GB40794|GB40794-RA|SYT4
mdo-miR-203	GB41057|GB41057-RA
mdo-miR-203	GB41345|GB41345-RA
mdo-miR-203	GB41467|GB41467-RA
mdo-miR-203	GB41746|GB41746-RA
mdo-miR-203	GB41772|GB41772-RA
mdo-miR-203	GB41897|GB41897-RA
mdo-miR-203	GB42184|GB42184-RA
mdo-miR-203	GB42469|GB42469-RA
mdo-miR-203	GB42598|GB42598-RA
mdo-miR-203	GB42872|GB42872-RA|CYCE
mdo-miR-203	GB42901|GB42901-RA
mdo-miR-203	GB42932|GB42932-RA|CAR
mdo-miR-203	GB43251|GB43251-RA
mdo-miR-203	GB43300|GB43300-RA
mdo-miR-203	GB43556|GB43556-RA
mdo-miR-203	GB43607|GB43607-RA
mdo-miR-203	GB43798|GB43798-RA
mdo-miR-203	GB43820|GB43820-RA
mdo-miR-203	GB44101|GB44101-RA
mdo-miR-203	GB44160|GB44160-RA
mdo-miR-203	GB44259|GB44259-RA|RAB11
mdo-miR-203	GB44350|GB44350-RA|Y-Y
mdo-miR-203	GB44426|GB44426-RA
mdo-miR-203	GB44602|GB44602-RA
mdo-miR-203	GB44604|GB44604-RA
mdo-miR-203	GB44732|GB44732-RA|SPX
mdo-miR-203	GB44917|GB44917-RA
mdo-miR-203	GB44971|GB44971-RA
mdo-miR-203	GB45272|GB45272-RA|GLI
mdo-miR-203	GB45335|GB45335-RA
mdo-miR-203	GB45518|GB45518-RA|SEMA-1
mdo-miR-203	GB45657|GB45657-RA
mdo-miR-203	GB45885|GB45885-RA
mdo-miR-203	GB45982|GB45982-RA
mdo-miR-203	GB45996|GB45996-RA
mdo-miR-203	GB46212|GB46212-RA
mdo-miR-203	GB46249|GB46249-RA
mdo-miR-203	GB46283|GB46283-RA
mdo-miR-203	GB46419|GB46419-RA
mdo-miR-203	GB46860|GB46860-RA
mdo-miR-203	GB46864|GB46864-RA
mdo-miR-203	GB46891|GB46891-RA
mdo-miR-203	GB47007|GB47007-RA|ARP5
mdo-miR-203	GB47150|GB47150-RA
mdo-miR-203	GB47170|GB47170-RA
mdo-miR-203	GB47244|GB47244-RA
mdo-miR-203	GB47277|GB47277-RA
mdo-miR-203	GB47315|GB47315-RA
mdo-miR-203	GB47378|GB47378-RA
mdo-miR-203	GB47385|GB47385-RA|TYR1
mdo-miR-203	GB47443|GB47443-RA
mdo-miR-203	GB47827|GB47827-RA
mdo-miR-203	GB47963|GB47963-RA
mdo-miR-203	GB48139|GB48139-RA
mdo-miR-203	GB48210|GB48210-RA
mdo-miR-203	GB48341|GB48341-RA
mdo-miR-203	GB48623|GB48623-RA
mdo-miR-203	GB48885|GB48885-RA
mdo-miR-203	GB48971|GB48971-RA
mdo-miR-203	GB48973|GB48973-RA
mdo-miR-203	GB49193|GB49193-RA
mdo-miR-203	GB49258|GB49258-RA
mdo-miR-203	GB49311|GB49311-RA
mdo-miR-203	GB49485|GB49485-RA
mdo-miR-203	GB49650|GB49650-RA
mdo-miR-203	GB49748|GB49748-RA
mdo-miR-203	GB49754|GB49754-RA
mdo-miR-203	GB49976|GB49976-RA
mdo-miR-203	GB50142|GB50142-RA
mdo-miR-203	GB50264|GB50264-RA
mdo-miR-203	GB50842|GB50842-RA
mdo-miR-203	GB50949|GB50949-RA
mdo-miR-203	GB51109|GB51109-RA
mdo-miR-203	GB51257|GB51257-RA|EIF5B
mdo-miR-203	GB51511|GB51511-RA|RABGAP2
mdo-miR-203	GB51646|GB51646-RA|METL
mdo-miR-203	GB51731|GB51731-RA
mdo-miR-203	GB52389|GB52389-RA|OR30
mdo-miR-203	GB52442|GB52442-RA
mdo-miR-203	GB52443|GB52443-RA
mdo-miR-203	GB52533|GB52533-RA
mdo-miR-203	GB52555|GB52555-RA
mdo-miR-203	GB52726|GB52726-RA
mdo-miR-203	GB52878|GB52878-RA|OCTBETA4
mdo-miR-203	GB53046|GB53046-RA
mdo-miR-203	GB53395|GB53395-RA|AME.25450
mdo-miR-203	GB53590|GB53590-RA
mdo-miR-203	GB53614|GB53614-RA
mdo-miR-203	GB53864|GB53864-RA
mdo-miR-203	GB54216|GB54216-RA|ATPCL
mdo-miR-203	GB54267|GB54267-RA
mdo-miR-203	GB54426|GB54426-RA
mdo-miR-203	GB54508|GB54508-RA
mdo-miR-203	GB54655|GB54655-RA|GFR
mdo-miR-203	GB54827|GB54827-RA|SYTI
mdo-miR-203	GB55083|GB55083-RA
mdo-miR-203	GB55168|GB55168-RA
mdo-miR-203	GB55498|GB55498-RA
mdo-miR-203	GB55673|GB55673-RA
mdo-miR-203	GB55713|GB55713-RA
mdo-miR-203	GB55980|GB55980-RA
ptr-let-7g	GB40130|GB40130-RA
ptr-let-7g	GB40147|GB40147-RA
ptr-let-7g	GB40155|GB40155-RA
ptr-let-7g	GB40280|GB40280-RA
ptr-let-7g	GB40468|GB40468-RA
ptr-let-7g	GB40543|GB40543-RA
ptr-let-7g	GB40545|GB40545-RA
ptr-let-7g	GB40648|GB40648-RA
ptr-let-7g	GB40868|GB40868-RA
ptr-let-7g	GB40869|GB40869-RA
ptr-let-7g	GB40920|GB40920-RA
ptr-let-7g	GB41579|GB41579-RA
ptr-let-7g	GB41627|GB41627-RA
ptr-let-7g	GB42000|GB42000-RA|ERO1L
ptr-let-7g	GB42232|GB42232-RA
ptr-let-7g	GB42297|GB42297-RA
ptr-let-7g	GB42759|GB42759-RA
ptr-let-7g	GB42840|GB42840-RA
ptr-let-7g	GB42943|GB42943-RA
ptr-let-7g	GB43025|GB43025-RA
ptr-let-7g	GB43119|GB43119-RA
ptr-let-7g	GB43326|GB43326-RA
ptr-let-7g	GB43412|GB43412-RA
ptr-let-7g	GB43641|GB43641-RA
ptr-let-7g	GB43728|GB43728-RA|CYP9Q3
ptr-let-7g	GB43882|GB43882-RA|ALPHA-MAN-IIB
ptr-let-7g	GB43953|GB43953-RA|CYC
ptr-let-7g	GB43955|GB43955-RA
ptr-let-7g	GB44032|GB44032-RA|DL
ptr-let-7g	GB44276|GB44276-RA
ptr-let-7g	GB44412|GB44412-RA
ptr-let-7g	GB44482|GB44482-RA
ptr-let-7g	GB44581|GB44581-RA
ptr-let-7g	GB44873|GB44873-RA
ptr-let-7g	GB44998|GB44998-RA|RNPS1
ptr-let-7g	GB45029|GB45029-RA|RRP40
ptr-let-7g	GB45406|GB45406-RA
ptr-let-7g	GB45510|GB45510-RA|WNT1
ptr-let-7g	GB45813|GB45813-RA
ptr-let-7g	GB45882|GB45882-RA|SCA
ptr-let-7g	GB45929|GB45929-RA
ptr-let-7g	GB46202|GB46202-RA
ptr-let-7g	GB46373|GB46373-RA
ptr-let-7g	GB46736|GB46736-RA|FAF
ptr-let-7g	GB47043|GB47043-RA
ptr-let-7g	GB47236|GB47236-RA
ptr-let-7g	GB47629|GB47629-RA
ptr-let-7g	GB47789|GB47789-RA
ptr-let-7g	GB47908|GB47908-RA
ptr-let-7g	GB48230|GB48230-RA
ptr-let-7g	GB48543|GB48543-RA
ptr-let-7g	GB48861|GB48861-RA
ptr-let-7g	GB48900|GB48900-RA
ptr-let-7g	GB49269|GB49269-RA
ptr-let-7g	GB49388|GB49388-RA
ptr-let-7g	GB49548|GB49548-RA
ptr-let-7g	GB49902|GB49902-RA|SPDS
ptr-let-7g	GB50048|GB50048-RA|MBLK-1
ptr-let-7g	GB50076|GB50076-RA
ptr-let-7g	GB50091|GB50091-RA
ptr-let-7g	GB50093|GB50093-RA
ptr-let-7g	GB50096|GB50096-RA
ptr-let-7g	GB50211|GB50211-RA|PI4K2B
ptr-let-7g	GB50221|GB50221-RA
ptr-let-7g	GB50271|GB50271-RA
ptr-let-7g	GB50300|GB50300-RA
ptr-let-7g	GB50438|GB50438-RA
ptr-let-7g	GB50574|GB50574-RA
ptr-let-7g	GB50976|GB50976-RA
ptr-let-7g	GB51292|GB51292-RA|ANTP
ptr-let-7g	GB51850|GB51850-RA
ptr-let-7g	GB51863|GB51863-RA|FLO2
ptr-let-7g	GB51937|GB51937-RA|THOC7
ptr-let-7g	GB52023|GB52023-RA|CYP6AQ1
ptr-let-7g	GB52348|GB52348-RA
ptr-let-7g	GB52429|GB52429-RA
ptr-let-7g	GB52454|GB52454-RA
ptr-let-7g	GB52617|GB52617-RA
ptr-let-7g	GB52724|GB52724-RA
ptr-let-7g	GB52743|GB52743-RA|ENC
ptr-let-7g	GB52956|GB52956-RA
ptr-let-7g	GB53854|GB53854-RA
ptr-let-7g	GB54166|GB54166-RA
ptr-let-7g	GB54903|GB54903-RA
ptr-let-7g	GB55164|GB55164-RA
ptr-let-7g	GB55196|GB55196-RA
ptr-let-7g	GB55478|GB55478-RA|MKRN1
ptr-let-7g	GB55495|GB55495-RA|EIF2B-BETA
ptr-let-7g	GB55520|GB55520-RA
ptr-let-7g	GB55537|GB55537-RA
ptr-let-7g	GB55538|GB55538-RA
ptr-let-7g	GB55573|GB55573-RA
ptr-let-7g	GB55576|GB55576-RA
ptr-let-7g	GB55595|GB55595-RA|MRPL24
ptr-let-7g	GB55612|GB55612-RA
ptr-let-7g	GB55754|GB55754-RA
ptr-let-7g	GB55835|GB55835-RA|PMI
ptr-let-7g	GB55860|GB55860-RA
ptr-miR-101	GB40070|GB40070-RA
ptr-miR-101	GB40151|GB40151-RA|SCAMP
ptr-miR-101	GB40342|GB40342-RA
ptr-miR-101	GB40344|GB40344-RA|PLA2-1
ptr-miR-101	GB40694|GB40694-RA
ptr-miR-101	GB40764|GB40764-RA
ptr-miR-101	GB40906|GB40906-RA
ptr-miR-101	GB41590|GB41590-RA
ptr-miR-101	GB41652|GB41652-RA
ptr-miR-101	GB41883|GB41883-RA
ptr-miR-101	GB42236|GB42236-RA
ptr-miR-101	GB42264|GB42264-RA
ptr-miR-101	GB42266|GB42266-RA
ptr-miR-101	GB42316|GB42316-RA
ptr-miR-101	GB42389|GB42389-RA
ptr-miR-101	GB42428|GB42428-RA
ptr-miR-101	GB42491|GB42491-RA
ptr-miR-101	GB42729|GB42729-RA
ptr-miR-101	GB42785|GB42785-RA|VPS16B
ptr-miR-101	GB42881|GB42881-RA|RAB6
ptr-miR-101	GB42984|GB42984-RA
ptr-miR-101	GB43087|GB43087-RA
ptr-miR-101	GB43130|GB43130-RA
ptr-miR-101	GB43133|GB43133-RA
ptr-miR-101	GB43135|GB43135-RA|AKT1
ptr-miR-101	GB43189|GB43189-RA
ptr-miR-101	GB43245|GB43245-RA
ptr-miR-101	GB43267|GB43267-RA|DRP1
ptr-miR-101	GB43280|GB43280-RA|AMPH
ptr-miR-101	GB43675|GB43675-RA
ptr-miR-101	GB43956|GB43956-RA
ptr-miR-101	GB44172|GB44172-RA
ptr-miR-101	GB44251|GB44251-RA
ptr-miR-101	GB44371|GB44371-RA
ptr-miR-101	GB44436|GB44436-RA
ptr-miR-101	GB44462|GB44462-RA|COX5A
ptr-miR-101	GB44503|GB44503-RA
ptr-miR-101	GB44834|GB44834-RA
ptr-miR-101	GB44898|GB44898-RA
ptr-miR-101	GB45026|GB45026-RA
ptr-miR-101	GB45037|GB45037-RA
ptr-miR-101	GB45055|GB45055-RA
ptr-miR-101	GB45856|GB45856-RA
ptr-miR-101	GB46091|GB46091-RA|GT
ptr-miR-101	GB46132|GB46132-RA
ptr-miR-101	GB46146|GB46146-RA|NRV2
ptr-miR-101	GB46229|GB46229-RA
ptr-miR-101	GB46290|GB46290-RA
ptr-miR-101	GB46457|GB46457-RA
ptr-miR-101	GB46526|GB46526-RA
ptr-miR-101	GB46607|GB46607-RA
ptr-miR-101	GB46946|GB46946-RA
ptr-miR-101	GB46952|GB46952-RA
ptr-miR-101	GB47236|GB47236-RA
ptr-miR-101	GB48101|GB48101-RA
ptr-miR-101	GB48140|GB48140-RA
ptr-miR-101	GB48275|GB48275-RA
ptr-miR-101	GB48384|GB48384-RA
ptr-miR-101	GB48496|GB48496-RA
ptr-miR-101	GB48693|GB48693-RA
ptr-miR-101	GB49012|GB49012-RA
ptr-miR-101	GB49048|GB49048-RA|GRIP75
ptr-miR-101	GB49129|GB49129-RA|BIF
ptr-miR-101	GB49283|GB49283-RA
ptr-miR-101	GB49443|GB49443-RA
ptr-miR-101	GB49495|GB49495-RA|AME.5055
ptr-miR-101	GB49529|GB49529-RA
ptr-miR-101	GB49735|GB49735-RA
ptr-miR-101	GB49757|GB49757-RA|FABP
ptr-miR-101	GB49840|GB49840-RA
ptr-miR-101	GB49862|GB49862-RA
ptr-miR-101	GB50093|GB50093-RA
ptr-miR-101	GB50259|GB50259-RA
ptr-miR-101	GB50264|GB50264-RA
ptr-miR-101	GB50454|GB50454-RA
ptr-miR-101	GB50482|GB50482-RA|SP23
ptr-miR-101	GB50730|GB50730-RA
ptr-miR-101	GB51316|GB51316-RA
ptr-miR-101	GB51809|GB51809-RA
ptr-miR-101	GB51855|GB51855-RA
ptr-miR-101	GB52012|GB52012-RA
ptr-miR-101	GB52091|GB52091-RA
ptr-miR-101	GB52170|GB52170-RA
ptr-miR-101	GB52658|GB52658-RA
ptr-miR-101	GB52677|GB52677-RA
ptr-miR-101	GB52766|GB52766-RA
ptr-miR-101	GB52801|GB52801-RA
ptr-miR-101	GB52849|GB52849-RA
ptr-miR-101	GB52973|GB52973-RA
ptr-miR-101	GB52978|GB52978-RA|RABGAP8
ptr-miR-101	GB53138|GB53138-RA
ptr-miR-101	GB53240|GB53240-RA
ptr-miR-101	GB53333|GB53333-RA
ptr-miR-101	GB53517|GB53517-RA
ptr-miR-101	GB53537|GB53537-RA
ptr-miR-101	GB53582|GB53582-RA
ptr-miR-101	GB53605|GB53605-RA|A4
ptr-miR-101	GB54017|GB54017-RA
ptr-miR-101	GB54351|GB54351-RA|LK6
ptr-miR-101	GB54649|GB54649-RA
ptr-miR-101	GB54716|GB54716-RA
ptr-miR-101	GB54772|GB54772-RA
ptr-miR-101	GB54777|GB54777-RA|CAD
ptr-miR-101	GB55016|GB55016-RA
ptr-miR-101	GB55102|GB55102-RA
ptr-miR-101	GB55164|GB55164-RA
ptr-miR-101	GB55166|GB55166-RA
ptr-miR-101	GB55260|GB55260-RA
ptr-miR-101	GB55294|GB55294-RA
ptr-miR-101	GB55350|GB55350-RA
ptr-miR-101	GB55356|GB55356-RA
ptr-miR-101	GB55364|GB55364-RA
ptr-miR-101	GB55374|GB55374-RA
ptr-miR-101	GB55538|GB55538-RA
ptr-miR-101	GB55567|GB55567-RA
ptr-miR-101	GB55716|GB55716-RA
ptr-miR-101	GB55935|GB55935-RA
ptr-miR-101	GB55998|GB55998-RA|BETA4GALNACTA
ptr-miR-126	GB40081|GB40081-RA
ptr-miR-126	GB40112|GB40112-RA
ptr-miR-126	GB40150|GB40150-RA|FOXP
ptr-miR-126	GB40155|GB40155-RA
ptr-miR-126	GB40457|GB40457-RA|PPV
ptr-miR-126	GB40552|GB40552-RA
ptr-miR-126	GB40764|GB40764-RA
ptr-miR-126	GB40906|GB40906-RA
ptr-miR-126	GB41004|GB41004-RA
ptr-miR-126	GB41280|GB41280-RA|PH4ALPHAEFB
ptr-miR-126	GB41456|GB41456-RA
ptr-miR-126	GB41516|GB41516-RA
ptr-miR-126	GB41546|GB41546-RA
ptr-miR-126	GB41571|GB41571-RA
ptr-miR-126	GB41572|GB41572-RA
ptr-miR-126	GB41698|GB41698-RA
ptr-miR-126	GB41949|GB41949-RA
ptr-miR-126	GB42161|GB42161-RA
ptr-miR-126	GB42176|GB42176-RA
ptr-miR-126	GB42229|GB42229-RA
ptr-miR-126	GB42315|GB42315-RA
ptr-miR-126	GB42319|GB42319-RA|HYDR2
ptr-miR-126	GB42595|GB42595-RA
ptr-miR-126	GB42602|GB42602-RA
ptr-miR-126	GB42625|GB42625-RA
ptr-miR-126	GB42711|GB42711-RA
ptr-miR-126	GB42849|GB42849-RA
ptr-miR-126	GB43092|GB43092-RA|CDK5
ptr-miR-126	GB43119|GB43119-RA
ptr-miR-126	GB43138|GB43138-RA
ptr-miR-126	GB43181|GB43181-RA
ptr-miR-126	GB43188|GB43188-RA
ptr-miR-126	GB43234|GB43234-RA|HDAC4
ptr-miR-126	GB43239|GB43239-RA
ptr-miR-126	GB43476|GB43476-RA
ptr-miR-126	GB43582|GB43582-RA
ptr-miR-126	GB43944|GB43944-RA
ptr-miR-126	GB44254|GB44254-RA
ptr-miR-126	GB44260|GB44260-RA
ptr-miR-126	GB44331|GB44331-RA|TF
ptr-miR-126	GB44366|GB44366-RA|TRH
ptr-miR-126	GB44632|GB44632-RA
ptr-miR-126	GB44917|GB44917-RA
ptr-miR-126	GB44939|GB44939-RA
ptr-miR-126	GB44943|GB44943-RA
ptr-miR-126	GB45518|GB45518-RA|SEMA-1
ptr-miR-126	GB45651|GB45651-RA|CYP314A1
ptr-miR-126	GB45667|GB45667-RA|STIM
ptr-miR-126	GB45810|GB45810-RA
ptr-miR-126	GB45927|GB45927-RA
ptr-miR-126	GB45972|GB45972-RA|CADN
ptr-miR-126	GB45979|GB45979-RA
ptr-miR-126	GB46113|GB46113-RA
ptr-miR-126	GB46145|GB46145-RA
ptr-miR-126	GB46316|GB46316-RA
ptr-miR-126	GB46378|GB46378-RA
ptr-miR-126	GB46555|GB46555-RA
ptr-miR-126	GB47010|GB47010-RA
ptr-miR-126	GB47366|GB47366-RA
ptr-miR-126	GB47513|GB47513-RA
ptr-miR-126	GB47786|GB47786-RA
ptr-miR-126	GB48080|GB48080-RA
ptr-miR-126	GB48133|GB48133-RA
ptr-miR-126	GB48271|GB48271-RA|BR-C
ptr-miR-126	GB48521|GB48521-RA
ptr-miR-126	GB48560|GB48560-RA
ptr-miR-126	GB48786|GB48786-RA
ptr-miR-126	GB48836|GB48836-RA
ptr-miR-126	GB48907|GB48907-RA
ptr-miR-126	GB49193|GB49193-RA
ptr-miR-126	GB49233|GB49233-RA
ptr-miR-126	GB49397|GB49397-RA
ptr-miR-126	GB49696|GB49696-RA
ptr-miR-126	GB49755|GB49755-RA
ptr-miR-126	GB49768|GB49768-RA
ptr-miR-126	GB49805|GB49805-RA
ptr-miR-126	GB49859|GB49859-RA
ptr-miR-126	GB49963|GB49963-RA
ptr-miR-126	GB50048|GB50048-RA|MBLK-1
ptr-miR-126	GB50074|GB50074-RA
ptr-miR-126	GB50244|GB50244-RA|NHLRC2
ptr-miR-126	GB50291|GB50291-RA
ptr-miR-126	GB50376|GB50376-RA
ptr-miR-126	GB50377|GB50377-RA
ptr-miR-126	GB50510|GB50510-RA
ptr-miR-126	GB50795|GB50795-RA
ptr-miR-126	GB50867|GB50867-RA
ptr-miR-126	GB51058|GB51058-RA
ptr-miR-126	GB51060|GB51060-RA
ptr-miR-126	GB51179|GB51179-RA
ptr-miR-126	GB51547|GB51547-RA
ptr-miR-126	GB51665|GB51665-RA|TSPAN10
ptr-miR-126	GB52038|GB52038-RA
ptr-miR-126	GB52302|GB52302-RA
ptr-miR-126	GB52304|GB52304-RA
ptr-miR-126	GB52440|GB52440-RA
ptr-miR-126	GB52442|GB52442-RA
ptr-miR-126	GB52707|GB52707-RA
ptr-miR-126	GB52885|GB52885-RA
ptr-miR-126	GB53075|GB53075-RA
ptr-miR-126	GB53086|GB53086-RA|FDH
ptr-miR-126	GB53126|GB53126-RA
ptr-miR-126	GB53310|GB53310-RA
ptr-miR-126	GB53503|GB53503-RA
ptr-miR-126	GB53759|GB53759-RA
ptr-miR-126	GB53976|GB53976-RA
ptr-miR-126	GB54005|GB54005-RA
ptr-miR-126	GB54250|GB54250-RA
ptr-miR-126	GB54281|GB54281-RA|PKA-R2
ptr-miR-126	GB54294|GB54294-RA
ptr-miR-126	GB54306|GB54306-RA
ptr-miR-126	GB54325|GB54325-RA
ptr-miR-126	GB54507|GB54507-RA
ptr-miR-126	GB54777|GB54777-RA|CAD
ptr-miR-126	GB54907|GB54907-RA
ptr-miR-126	GB55046|GB55046-RA
ptr-miR-126	GB55151|GB55151-RA
ptr-miR-126	GB55391|GB55391-RA
ptr-miR-126	GB55432|GB55432-RA
ptr-miR-126	GB55549|GB55549-RA
ptr-miR-126	GB55601|GB55601-RA
ptr-miR-126	GB55743|GB55743-RA
ptr-miR-143	GB40097|GB40097-RA
ptr-miR-143	GB40134|GB40134-RA
ptr-miR-143	GB40264|GB40264-RA
ptr-miR-143	GB40302|GB40302-RA|PGK
ptr-miR-143	GB40303|GB40303-RA
ptr-miR-143	GB40507|GB40507-RA
ptr-miR-143	GB40563|GB40563-RA
ptr-miR-143	GB40744|GB40744-RA
ptr-miR-143	GB40970|GB40970-RA
ptr-miR-143	GB41058|GB41058-RA
ptr-miR-143	GB41225|GB41225-RA
ptr-miR-143	GB41499|GB41499-RA
ptr-miR-143	GB41617|GB41617-RA
ptr-miR-143	GB41645|GB41645-RA
ptr-miR-143	GB41838|GB41838-RA
ptr-miR-143	GB41886|GB41886-RA|SEC61ALPHA
ptr-miR-143	GB41921|GB41921-RA
ptr-miR-143	GB42000|GB42000-RA|ERO1L
ptr-miR-143	GB42039|GB42039-RA
ptr-miR-143	GB42091|GB42091-RA
ptr-miR-143	GB42128|GB42128-RA
ptr-miR-143	GB42136|GB42136-RA
ptr-miR-143	GB42164|GB42164-RA
ptr-miR-143	GB42235|GB42235-RA
ptr-miR-143	GB42247|GB42247-RA
ptr-miR-143	GB42289|GB42289-RA
ptr-miR-143	GB42326|GB42326-RA
ptr-miR-143	GB42411|GB42411-RA
ptr-miR-143	GB42442|GB42442-RA
ptr-miR-143	GB42560|GB42560-RA|14-3-3EPSILON
ptr-miR-143	GB42646|GB42646-RA
ptr-miR-143	GB43139|GB43139-RA
ptr-miR-143	GB43282|GB43282-RA
ptr-miR-143	GB43493|GB43493-RA
ptr-miR-143	GB43554|GB43554-RA
ptr-miR-143	GB43707|GB43707-RA
ptr-miR-143	GB43761|GB43761-RA
ptr-miR-143	GB43883|GB43883-RA
ptr-miR-143	GB43978|GB43978-RA
ptr-miR-143	GB44436|GB44436-RA
ptr-miR-143	GB44702|GB44702-RA
ptr-miR-143	GB44944|GB44944-RA|KINESIN-14
ptr-miR-143	GB45052|GB45052-RA
ptr-miR-143	GB45053|GB45053-RA
ptr-miR-143	GB45141|GB45141-RA
ptr-miR-143	GB45363|GB45363-RA
ptr-miR-143	GB45379|GB45379-RA
ptr-miR-143	GB45459|GB45459-RA
ptr-miR-143	GB45479|GB45479-RA
ptr-miR-143	GB45503|GB45503-RA
ptr-miR-143	GB45904|GB45904-RA
ptr-miR-143	GB46035|GB46035-RA|NUP133
ptr-miR-143	GB46091|GB46091-RA|GT
ptr-miR-143	GB46263|GB46263-RA|TCP-1ZETA
ptr-miR-143	GB46329|GB46329-RA
ptr-miR-143	GB46390|GB46390-RA
ptr-miR-143	GB46446|GB46446-RA
ptr-miR-143	GB46810|GB46810-RA
ptr-miR-143	GB46936|GB46936-RA
ptr-miR-143	GB47007|GB47007-RA|ARP5
ptr-miR-143	GB47416|GB47416-RA
ptr-miR-143	GB47559|GB47559-RA
ptr-miR-143	GB47898|GB47898-RA
ptr-miR-143	GB47911|GB47911-RA
ptr-miR-143	GB47914|GB47914-RA
ptr-miR-143	GB48056|GB48056-RA
ptr-miR-143	GB48081|GB48081-RA|SP47
ptr-miR-143	GB48101|GB48101-RA
ptr-miR-143	GB48140|GB48140-RA
ptr-miR-143	GB48205|GB48205-RA
ptr-miR-143	GB48230|GB48230-RA
ptr-miR-143	GB48268|GB48268-RA
ptr-miR-143	GB48278|GB48278-RA
ptr-miR-143	GB48454|GB48454-RA|APPL
ptr-miR-143	GB48497|GB48497-RA
ptr-miR-143	GB48695|GB48695-RA
ptr-miR-143	GB48746|GB48746-RA
ptr-miR-143	GB48824|GB48824-RA
ptr-miR-143	GB48840|GB48840-RA|HEPH
ptr-miR-143	GB48937|GB48937-RA
ptr-miR-143	GB48983|GB48983-RA
ptr-miR-143	GB48985|GB48985-RA
ptr-miR-143	GB49154|GB49154-RA|BUFFY
ptr-miR-143	GB49270|GB49270-RA|PAT1
ptr-miR-143	GB49301|GB49301-RA
ptr-miR-143	GB49440|GB49440-RA|SP10
ptr-miR-143	GB49771|GB49771-RA
ptr-miR-143	GB49888|GB49888-RA|CYP6AS12
ptr-miR-143	GB49957|GB49957-RA
ptr-miR-143	GB49977|GB49977-RA|CAD99C-LIKE
ptr-miR-143	GB49981|GB49981-RA
ptr-miR-143	GB50051|GB50051-RA
ptr-miR-143	GB50292|GB50292-RA
ptr-miR-143	GB50295|GB50295-RA
ptr-miR-143	GB50385|GB50385-RA
ptr-miR-143	GB50640|GB50640-RA
ptr-miR-143	GB50649|GB50649-RA
ptr-miR-143	GB50717|GB50717-RA
ptr-miR-143	GB50762|GB50762-RA
ptr-miR-143	GB50822|GB50822-RA
ptr-miR-143	GB50994|GB50994-RA|FIBROIN3
ptr-miR-143	GB51072|GB51072-RA
ptr-miR-143	GB51248|GB51248-RA
ptr-miR-143	GB51478|GB51478-RA
ptr-miR-143	GB51525|GB51525-RA
ptr-miR-143	GB51560|GB51560-RA
ptr-miR-143	GB51612|GB51612-RA
ptr-miR-143	GB51653|GB51653-RA
ptr-miR-143	GB51772|GB51772-RA|AME.17046
ptr-miR-143	GB51809|GB51809-RA
ptr-miR-143	GB51932|GB51932-RA
ptr-miR-143	GB52096|GB52096-RA
ptr-miR-143	GB52176|GB52176-RA
ptr-miR-143	GB52281|GB52281-RA
ptr-miR-143	GB52288|GB52288-RA
ptr-miR-143	GB52728|GB52728-RA|DEG5
ptr-miR-143	GB52733|GB52733-RA
ptr-miR-143	GB52987|GB52987-RA
ptr-miR-143	GB53012|GB53012-RA
ptr-miR-143	GB53043|GB53043-RA|ABCG4
ptr-miR-143	GB53049|GB53049-RA
ptr-miR-143	GB53053|GB53053-RA|NACHRA7
ptr-miR-143	GB53126|GB53126-RA
ptr-miR-143	GB53256|GB53256-RA|MRPL3
ptr-miR-143	GB53294|GB53294-RA
ptr-miR-143	GB53323|GB53323-RA
ptr-miR-143	GB53470|GB53470-RA
ptr-miR-143	GB53737|GB53737-RA
ptr-miR-143	GB53788|GB53788-RA
ptr-miR-143	GB53952|GB53952-RA
ptr-miR-143	GB54176|GB54176-RA|MED24
ptr-miR-143	GB54232|GB54232-RA
ptr-miR-143	GB54243|GB54243-RA
ptr-miR-143	GB54294|GB54294-RA
ptr-miR-143	GB54319|GB54319-RA|SYT20
ptr-miR-143	GB54348|GB54348-RA
ptr-miR-143	GB54439|GB54439-RA
ptr-miR-143	GB54462|GB54462-RA
ptr-miR-143	GB54467|GB54467-RA|DOPECR
ptr-miR-143	GB54470|GB54470-RA
ptr-miR-143	GB54491|GB54491-RA
ptr-miR-143	GB54511|GB54511-RA
ptr-miR-143	GB54727|GB54727-RA
ptr-miR-143	GB54761|GB54761-RA
ptr-miR-143	GB54881|GB54881-RA
ptr-miR-143	GB54904|GB54904-RA|AME.5647
ptr-miR-143	GB54940|GB54940-RA
ptr-miR-143	GB55244|GB55244-RA
ptr-miR-143	GB55387|GB55387-RA|LILLI
ptr-miR-143	GB55425|GB55425-RA|INR-2
ptr-miR-143	GB55617|GB55617-RA
ptr-miR-143	GB55649|GB55649-RA
ptr-miR-143	GB55667|GB55667-RA
ptr-miR-143	GB55896|GB55896-RA|TRX-1
ptr-miR-143	GB55929|GB55929-RA|ALPHA-MAN-I
ptr-miR-143	GB55967|GB55967-RA|KAP3
ptr-miR-143	GB56010|GB56010-RA
ptr-miR-206	GB40027|GB40027-RA
ptr-miR-206	GB40079|GB40079-RA
ptr-miR-206	GB40095|GB40095-RA|DLL
ptr-miR-206	GB40139|GB40139-RA|CL
ptr-miR-206	GB40195|GB40195-RA
ptr-miR-206	GB40410|GB40410-RA
ptr-miR-206	GB40459|GB40459-RA
ptr-miR-206	GB40555|GB40555-RA
ptr-miR-206	GB40661|GB40661-RA
ptr-miR-206	GB40679|GB40679-RA
ptr-miR-206	GB40741|GB40741-RA
ptr-miR-206	GB40794|GB40794-RA|SYT4
ptr-miR-206	GB40870|GB40870-RA
ptr-miR-206	GB40906|GB40906-RA
ptr-miR-206	GB40938|GB40938-RA
ptr-miR-206	GB40963|GB40963-RA
ptr-miR-206	GB41196|GB41196-RA|AME.25398
ptr-miR-206	GB41285|GB41285-RA
ptr-miR-206	GB41321|GB41321-RA
ptr-miR-206	GB41365|GB41365-RA
ptr-miR-206	GB41373|GB41373-RA|GCL
ptr-miR-206	GB41441|GB41441-RA
ptr-miR-206	GB41608|GB41608-RA
ptr-miR-206	GB41627|GB41627-RA
ptr-miR-206	GB41703|GB41703-RA
ptr-miR-206	GB41772|GB41772-RA
ptr-miR-206	GB41779|GB41779-RA
ptr-miR-206	GB41836|GB41836-RA
ptr-miR-206	GB41864|GB41864-RA
ptr-miR-206	GB41996|GB41996-RA
ptr-miR-206	GB42007|GB42007-RA
ptr-miR-206	GB42058|GB42058-RA
ptr-miR-206	GB42099|GB42099-RA
ptr-miR-206	GB42154|GB42154-RA
ptr-miR-206	GB42205|GB42205-RA
ptr-miR-206	GB42241|GB42241-RA|MAGI
ptr-miR-206	GB42435|GB42435-RA
ptr-miR-206	GB42455|GB42455-RA
ptr-miR-206	GB42465|GB42465-RA
ptr-miR-206	GB42534|GB42534-RA
ptr-miR-206	GB42548|GB42548-RA
ptr-miR-206	GB42567|GB42567-RA
ptr-miR-206	GB42592|GB42592-RA
ptr-miR-206	GB42636|GB42636-RA
ptr-miR-206	GB42692|GB42692-RA|USP
ptr-miR-206	GB42741|GB42741-RA
ptr-miR-206	GB42756|GB42756-RA
ptr-miR-206	GB42871|GB42871-RA
ptr-miR-206	GB42877|GB42877-RA
ptr-miR-206	GB42904|GB42904-RA
ptr-miR-206	GB42911|GB42911-RA
ptr-miR-206	GB42939|GB42939-RA
ptr-miR-206	GB43006|GB43006-RA|GMCOX13
ptr-miR-206	GB43096|GB43096-RA
ptr-miR-206	GB43130|GB43130-RA
ptr-miR-206	GB43182|GB43182-RA
ptr-miR-206	GB43220|GB43220-RA
ptr-miR-206	GB43234|GB43234-RA|HDAC4
ptr-miR-206	GB43236|GB43236-RA|AME.6048
ptr-miR-206	GB43238|GB43238-RA
ptr-miR-206	GB43239|GB43239-RA
ptr-miR-206	GB43285|GB43285-RA
ptr-miR-206	GB43305|GB43305-RA
ptr-miR-206	GB43443|GB43443-RA
ptr-miR-206	GB43467|GB43467-RA
ptr-miR-206	GB43536|GB43536-RA
ptr-miR-206	GB43549|GB43549-RA
ptr-miR-206	GB43863|GB43863-RA
ptr-miR-206	GB43874|GB43874-RA|XRN1
ptr-miR-206	GB43906|GB43906-RA
ptr-miR-206	GB44110|GB44110-RA
ptr-miR-206	GB44188|GB44188-RA
ptr-miR-206	GB44359|GB44359-RA
ptr-miR-206	GB44361|GB44361-RA
ptr-miR-206	GB44371|GB44371-RA
ptr-miR-206	GB44394|GB44394-RA
ptr-miR-206	GB44419|GB44419-RA
ptr-miR-206	GB44699|GB44699-RA
ptr-miR-206	GB44721|GB44721-RA
ptr-miR-206	GB44726|GB44726-RA
ptr-miR-206	GB44851|GB44851-RA
ptr-miR-206	GB44869|GB44869-RA|SNAP
ptr-miR-206	GB44894|GB44894-RA|STMA
ptr-miR-206	GB44969|GB44969-RA
ptr-miR-206	GB45024|GB45024-RA
ptr-miR-206	GB45071|GB45071-RA|RAPS
ptr-miR-206	GB45140|GB45140-RA
ptr-miR-206	GB45156|GB45156-RA
ptr-miR-206	GB45188|GB45188-RA
ptr-miR-206	GB45224|GB45224-RA
ptr-miR-206	GB45376|GB45376-RA|PARV1
ptr-miR-206	GB45459|GB45459-RA
ptr-miR-206	GB45638|GB45638-RA
ptr-miR-206	GB45717|GB45717-RA|MYO7
ptr-miR-206	GB45749|GB45749-RA
ptr-miR-206	GB45934|GB45934-RA
ptr-miR-206	GB46079|GB46079-RA
ptr-miR-206	GB46258|GB46258-RA
ptr-miR-206	GB46296|GB46296-RA
ptr-miR-206	GB46314|GB46314-RA
ptr-miR-206	GB46330|GB46330-RA
ptr-miR-206	GB46419|GB46419-RA
ptr-miR-206	GB46462|GB46462-RA
ptr-miR-206	GB46539|GB46539-RA
ptr-miR-206	GB46568|GB46568-RA
ptr-miR-206	GB46580|GB46580-RA
ptr-miR-206	GB46637|GB46637-RA
ptr-miR-206	GB46757|GB46757-RA
ptr-miR-206	GB46787|GB46787-RA
ptr-miR-206	GB46829|GB46829-RA
ptr-miR-206	GB46902|GB46902-RA
ptr-miR-206	GB46906|GB46906-RA
ptr-miR-206	GB47014|GB47014-RA
ptr-miR-206	GB47171|GB47171-RA
ptr-miR-206	GB47209|GB47209-RA|AME.17403
ptr-miR-206	GB47280|GB47280-RA
ptr-miR-206	GB47379|GB47379-RA|HDC
ptr-miR-206	GB47382|GB47382-RA
ptr-miR-206	GB47391|GB47391-RA
ptr-miR-206	GB47516|GB47516-RA
ptr-miR-206	GB47636|GB47636-RA|RABGAP7
ptr-miR-206	GB47651|GB47651-RA
ptr-miR-206	GB47725|GB47725-RA
ptr-miR-206	GB47735|GB47735-RA
ptr-miR-206	GB47756|GB47756-RA
ptr-miR-206	GB47791|GB47791-RA|OR13
ptr-miR-206	GB47941|GB47941-RA
ptr-miR-206	GB47960|GB47960-RA|TAL
ptr-miR-206	GB47969|GB47969-RA|WIT
ptr-miR-206	GB47995|GB47995-RA
ptr-miR-206	GB48031|GB48031-RA
ptr-miR-206	GB48099|GB48099-RA
ptr-miR-206	GB48177|GB48177-RA|FLO1
ptr-miR-206	GB48215|GB48215-RA
ptr-miR-206	GB48223|GB48223-RA
ptr-miR-206	GB48229|GB48229-RA
ptr-miR-206	GB48268|GB48268-RA
ptr-miR-206	GB48341|GB48341-RA
ptr-miR-206	GB48519|GB48519-RA
ptr-miR-206	GB48557|GB48557-RA|CORN
ptr-miR-206	GB48566|GB48566-RA
ptr-miR-206	GB48571|GB48571-RA|APP-BP1
ptr-miR-206	GB48605|GB48605-RA
ptr-miR-206	GB48632|GB48632-RA
ptr-miR-206	GB48700|GB48700-RA
ptr-miR-206	GB48792|GB48792-RA
ptr-miR-206	GB48867|GB48867-RA
ptr-miR-206	GB48940|GB48940-RA
ptr-miR-206	GB49054|GB49054-RA
ptr-miR-206	GB49126|GB49126-RA|RABGAP6
ptr-miR-206	GB49128|GB49128-RA
ptr-miR-206	GB49135|GB49135-RA
ptr-miR-206	GB49150|GB49150-RA|AME.2667
ptr-miR-206	GB49167|GB49167-RA
ptr-miR-206	GB49304|GB49304-RA|TUBG1
ptr-miR-206	GB49356|GB49356-RA
ptr-miR-206	GB49389|GB49389-RA
ptr-miR-206	GB49485|GB49485-RA
ptr-miR-206	GB49497|GB49497-RA
ptr-miR-206	GB49527|GB49527-RA
ptr-miR-206	GB49531|GB49531-RA
ptr-miR-206	GB49573|GB49573-RA|MRGBP
ptr-miR-206	GB49606|GB49606-RA
ptr-miR-206	GB49773|GB49773-RA|REF(2)P
ptr-miR-206	GB49778|GB49778-RA|NAA35
ptr-miR-206	GB49799|GB49799-RA
ptr-miR-206	GB49839|GB49839-RA
ptr-miR-206	GB49852|GB49852-RA
ptr-miR-206	GB49961|GB49961-RA
ptr-miR-206	GB50015|GB50015-RA
ptr-miR-206	GB50043|GB50043-RA
ptr-miR-206	GB50074|GB50074-RA
ptr-miR-206	GB50092|GB50092-RA
ptr-miR-206	GB50104|GB50104-RA|RCD1
ptr-miR-206	GB50129|GB50129-RA
ptr-miR-206	GB50160|GB50160-RA
ptr-miR-206	GB50184|GB50184-RA
ptr-miR-206	GB50301|GB50301-RA
ptr-miR-206	GB50402|GB50402-RA
ptr-miR-206	GB50414|GB50414-RA
ptr-miR-206	GB50447|GB50447-RA|AME.3011
ptr-miR-206	GB50512|GB50512-RA
ptr-miR-206	GB50560|GB50560-RA
ptr-miR-206	GB50570|GB50570-RA
ptr-miR-206	GB50607|GB50607-RA|ROE1
ptr-miR-206	GB50641|GB50641-RA
ptr-miR-206	GB50675|GB50675-RA
ptr-miR-206	GB50728|GB50728-RA
ptr-miR-206	GB50729|GB50729-RA
ptr-miR-206	GB50743|GB50743-RA|PLD
ptr-miR-206	GB50745|GB50745-RA|PBGS
ptr-miR-206	GB50759|GB50759-RA
ptr-miR-206	GB50874|GB50874-RA
ptr-miR-206	GB50941|GB50941-RA
ptr-miR-206	GB50976|GB50976-RA
ptr-miR-206	GB51019|GB51019-RA|ELK
ptr-miR-206	GB51045|GB51045-RA
ptr-miR-206	GB51069|GB51069-RA
ptr-miR-206	GB51197|GB51197-RA
ptr-miR-206	GB51327|GB51327-RA
ptr-miR-206	GB51344|GB51344-RA
ptr-miR-206	GB51408|GB51408-RA
ptr-miR-206	GB51486|GB51486-RA
ptr-miR-206	GB51492|GB51492-RA
ptr-miR-206	GB51586|GB51586-RA
ptr-miR-206	GB51612|GB51612-RA
ptr-miR-206	GB51683|GB51683-RA
ptr-miR-206	GB51694|GB51694-RA|SN
ptr-miR-206	GB51814|GB51814-RA|GMCOX3
ptr-miR-206	GB52023|GB52023-RA|CYP6AQ1
ptr-miR-206	GB52119|GB52119-RA
ptr-miR-206	GB52306|GB52306-RA
ptr-miR-206	GB52309|GB52309-RA
ptr-miR-206	GB52348|GB52348-RA
ptr-miR-206	GB52405|GB52405-RA
ptr-miR-206	GB52424|GB52424-RA
ptr-miR-206	GB52432|GB52432-RA
ptr-miR-206	GB52582|GB52582-RA
ptr-miR-206	GB52602|GB52602-RA
ptr-miR-206	GB52701|GB52701-RA
ptr-miR-206	GB52708|GB52708-RA
ptr-miR-206	GB52725|GB52725-RA
ptr-miR-206	GB52727|GB52727-RA|RFC38
ptr-miR-206	GB52737|GB52737-RA|LT
ptr-miR-206	GB52751|GB52751-RA
ptr-miR-206	GB52805|GB52805-RA
ptr-miR-206	GB52836|GB52836-RA
ptr-miR-206	GB52837|GB52837-RA
ptr-miR-206	GB52875|GB52875-RA
ptr-miR-206	GB52881|GB52881-RA
ptr-miR-206	GB52948|GB52948-RA
ptr-miR-206	GB52961|GB52961-RA
ptr-miR-206	GB53143|GB53143-RA
ptr-miR-206	GB53322|GB53322-RA
ptr-miR-206	GB53401|GB53401-RA|ATF-3-LIKE
ptr-miR-206	GB53410|GB53410-RA|NRK1
ptr-miR-206	GB53421|GB53421-RA
ptr-miR-206	GB53449|GB53449-RA
ptr-miR-206	GB53485|GB53485-RA|AME.17462
ptr-miR-206	GB53690|GB53690-RA
ptr-miR-206	GB53719|GB53719-RA|AME.2688
ptr-miR-206	GB53788|GB53788-RA
ptr-miR-206	GB53938|GB53938-RA
ptr-miR-206	GB53976|GB53976-RA
ptr-miR-206	GB54059|GB54059-RA
ptr-miR-206	GB54143|GB54143-RA
ptr-miR-206	GB54222|GB54222-RA
ptr-miR-206	GB54247|GB54247-RA
ptr-miR-206	GB54312|GB54312-RA
ptr-miR-206	GB54489|GB54489-RA|AME.18585
ptr-miR-206	GB54503|GB54503-RA
ptr-miR-206	GB54580|GB54580-RA
ptr-miR-206	GB54761|GB54761-RA
ptr-miR-206	GB54818|GB54818-RA
ptr-miR-206	GB54835|GB54835-RA
ptr-miR-206	GB54906|GB54906-RA
ptr-miR-206	GB55081|GB55081-RA
ptr-miR-206	GB55096|GB55096-RA|MEN
ptr-miR-206	GB55114|GB55114-RA
ptr-miR-206	GB55251|GB55251-RA
ptr-miR-206	GB55299|GB55299-RA|MBT
ptr-miR-206	GB55313|GB55313-RA
ptr-miR-206	GB55369|GB55369-RA
ptr-miR-206	GB55382|GB55382-RA
ptr-miR-206	GB55432|GB55432-RA
ptr-miR-206	GB55470|GB55470-RA
ptr-miR-206	GB55516|GB55516-RA|MAV
ptr-miR-206	GB55567|GB55567-RA
ptr-miR-206	GB55575|GB55575-RA|AME.1568
ptr-miR-206	GB55586|GB55586-RA
ptr-miR-206	GB55603|GB55603-RA
ptr-miR-206	GB55739|GB55739-RA
ptr-miR-206	GB55904|GB55904-RA|SOL
ptr-miR-206	GB55917|GB55917-RA
ptr-miR-206	GB55967|GB55967-RA|KAP3
ptr-miR-206	GB55982|GB55982-RA
ptr-miR-206	GB56016|GB56016-RA|MRPL30
ptr-miR-206	GB56034|GB56034-RA
ptr-miR-27a	GB40061|GB40061-RA
ptr-miR-27a	GB40074|GB40074-RA|HR38
ptr-miR-27a	GB40120|GB40120-RA
ptr-miR-27a	GB40125|GB40125-RA
ptr-miR-27a	GB40155|GB40155-RA
ptr-miR-27a	GB40322|GB40322-RA
ptr-miR-27a	GB40327|GB40327-RA
ptr-miR-27a	GB40426|GB40426-RA
ptr-miR-27a	GB40471|GB40471-RA
ptr-miR-27a	GB40554|GB40554-RA|CYCD
ptr-miR-27a	GB40620|GB40620-RA
ptr-miR-27a	GB40752|GB40752-RA
ptr-miR-27a	GB40855|GB40855-RA
ptr-miR-27a	GB40975|GB40975-RA
ptr-miR-27a	GB41015|GB41015-RA|GRP
ptr-miR-27a	GB41045|GB41045-RA
ptr-miR-27a	GB41262|GB41262-RA
ptr-miR-27a	GB41417|GB41417-RA
ptr-miR-27a	GB41441|GB41441-RA
ptr-miR-27a	GB41498|GB41498-RA
ptr-miR-27a	GB41504|GB41504-RA
ptr-miR-27a	GB41521|GB41521-RA|GRO
ptr-miR-27a	GB41568|GB41568-RA
ptr-miR-27a	GB41609|GB41609-RA
ptr-miR-27a	GB41672|GB41672-RA|TKV
ptr-miR-27a	GB41855|GB41855-RA
ptr-miR-27a	GB42141|GB42141-RA
ptr-miR-27a	GB42205|GB42205-RA
ptr-miR-27a	GB42206|GB42206-RA
ptr-miR-27a	GB42364|GB42364-RA
ptr-miR-27a	GB42409|GB42409-RA
ptr-miR-27a	GB42506|GB42506-RA
ptr-miR-27a	GB42621|GB42621-RA|AME.4465
ptr-miR-27a	GB42721|GB42721-RA
ptr-miR-27a	GB42820|GB42820-RA
ptr-miR-27a	GB42865|GB42865-RA
ptr-miR-27a	GB42994|GB42994-RA
ptr-miR-27a	GB43015|GB43015-RA
ptr-miR-27a	GB43125|GB43125-RA
ptr-miR-27a	GB43202|GB43202-RA
ptr-miR-27a	GB43216|GB43216-RA|EDEM1
ptr-miR-27a	GB43285|GB43285-RA
ptr-miR-27a	GB43293|GB43293-RA
ptr-miR-27a	GB43304|GB43304-RA
ptr-miR-27a	GB43307|GB43307-RA
ptr-miR-27a	GB43375|GB43375-RA
ptr-miR-27a	GB43393|GB43393-RA
ptr-miR-27a	GB43421|GB43421-RA
ptr-miR-27a	GB43459|GB43459-RA
ptr-miR-27a	GB43462|GB43462-RA
ptr-miR-27a	GB43476|GB43476-RA
ptr-miR-27a	GB43638|GB43638-RA|DRK
ptr-miR-27a	GB44035|GB44035-RA
ptr-miR-27a	GB44203|GB44203-RA|ARRL1
ptr-miR-27a	GB44276|GB44276-RA
ptr-miR-27a	GB44295|GB44295-RA
ptr-miR-27a	GB44482|GB44482-RA
ptr-miR-27a	GB44504|GB44504-RA
ptr-miR-27a	GB44890|GB44890-RA|UPF1
ptr-miR-27a	GB44899|GB44899-RA
ptr-miR-27a	GB44969|GB44969-RA
ptr-miR-27a	GB44970|GB44970-RA
ptr-miR-27a	GB44998|GB44998-RA|RNPS1
ptr-miR-27a	GB45018|GB45018-RA|VRP1
ptr-miR-27a	GB45037|GB45037-RA
ptr-miR-27a	GB45183|GB45183-RA|ATE1
ptr-miR-27a	GB45321|GB45321-RA
ptr-miR-27a	GB45516|GB45516-RA
ptr-miR-27a	GB45540|GB45540-RA
ptr-miR-27a	GB45594|GB45594-RA
ptr-miR-27a	GB45668|GB45668-RA
ptr-miR-27a	GB45710|GB45710-RA
ptr-miR-27a	GB45717|GB45717-RA|MYO7
ptr-miR-27a	GB45813|GB45813-RA
ptr-miR-27a	GB45851|GB45851-RA
ptr-miR-27a	GB46016|GB46016-RA
ptr-miR-27a	GB46056|GB46056-RA
ptr-miR-27a	GB46132|GB46132-RA
ptr-miR-27a	GB46257|GB46257-RA|EDTP
ptr-miR-27a	GB46363|GB46363-RA
ptr-miR-27a	GB46397|GB46397-RA
ptr-miR-27a	GB46442|GB46442-RA
ptr-miR-27a	GB46576|GB46576-RA
ptr-miR-27a	GB46678|GB46678-RA
ptr-miR-27a	GB46684|GB46684-RA
ptr-miR-27a	GB46691|GB46691-RA|AME.16434
ptr-miR-27a	GB46718|GB46718-RA
ptr-miR-27a	GB46783|GB46783-RA
ptr-miR-27a	GB46800|GB46800-RA
ptr-miR-27a	GB46887|GB46887-RA
ptr-miR-27a	GB47009|GB47009-RA
ptr-miR-27a	GB47026|GB47026-RA
ptr-miR-27a	GB47146|GB47146-RA
ptr-miR-27a	GB47247|GB47247-RA
ptr-miR-27a	GB47262|GB47262-RA
ptr-miR-27a	GB47319|GB47319-RA
ptr-miR-27a	GB47413|GB47413-RA
ptr-miR-27a	GB47718|GB47718-RA
ptr-miR-27a	GB47773|GB47773-RA
ptr-miR-27a	GB47888|GB47888-RA
ptr-miR-27a	GB47980|GB47980-RA
ptr-miR-27a	GB48107|GB48107-RA
ptr-miR-27a	GB48139|GB48139-RA
ptr-miR-27a	GB48166|GB48166-RA
ptr-miR-27a	GB48177|GB48177-RA|FLO1
ptr-miR-27a	GB48334|GB48334-RA
ptr-miR-27a	GB48489|GB48489-RA
ptr-miR-27a	GB48634|GB48634-RA|GTPX2
ptr-miR-27a	GB48690|GB48690-RA
ptr-miR-27a	GB48734|GB48734-RA
ptr-miR-27a	GB48808|GB48808-RA
ptr-miR-27a	GB48919|GB48919-RA
ptr-miR-27a	GB48921|GB48921-RA
ptr-miR-27a	GB48983|GB48983-RA
ptr-miR-27a	GB49073|GB49073-RA
ptr-miR-27a	GB49078|GB49078-RA
ptr-miR-27a	GB49149|GB49149-RA
ptr-miR-27a	GB49480|GB49480-RA
ptr-miR-27a	GB49778|GB49778-RA|NAA35
ptr-miR-27a	GB49787|GB49787-RA
ptr-miR-27a	GB49805|GB49805-RA
ptr-miR-27a	GB49853|GB49853-RA|ARPC4
ptr-miR-27a	GB49914|GB49914-RA
ptr-miR-27a	GB49928|GB49928-RA|ELGI
ptr-miR-27a	GB49985|GB49985-RA|KUZ
ptr-miR-27a	GB50040|GB50040-RA
ptr-miR-27a	GB50045|GB50045-RA
ptr-miR-27a	GB50177|GB50177-RA|TRC8
ptr-miR-27a	GB50219|GB50219-RA
ptr-miR-27a	GB50295|GB50295-RA
ptr-miR-27a	GB50597|GB50597-RA
ptr-miR-27a	GB50759|GB50759-RA
ptr-miR-27a	GB50773|GB50773-RA
ptr-miR-27a	GB50909|GB50909-RA
ptr-miR-27a	GB51005|GB51005-RA
ptr-miR-27a	GB51011|GB51011-RA
ptr-miR-27a	GB51116|GB51116-RA
ptr-miR-27a	GB51438|GB51438-RA
ptr-miR-27a	GB52236|GB52236-RA
ptr-miR-27a	GB52442|GB52442-RA
ptr-miR-27a	GB52454|GB52454-RA
ptr-miR-27a	GB52682|GB52682-RA
ptr-miR-27a	GB52698|GB52698-RA
ptr-miR-27a	GB52706|GB52706-RA|SP26
ptr-miR-27a	GB52761|GB52761-RA
ptr-miR-27a	GB52793|GB52793-RA
ptr-miR-27a	GB52945|GB52945-RA
ptr-miR-27a	GB53035|GB53035-RA|SIR2
ptr-miR-27a	GB53144|GB53144-RA
ptr-miR-27a	GB53348|GB53348-RA
ptr-miR-27a	GB53537|GB53537-RA
ptr-miR-27a	GB53587|GB53587-RA
ptr-miR-27a	GB53808|GB53808-RA
ptr-miR-27a	GB53912|GB53912-RA
ptr-miR-27a	GB53976|GB53976-RA
ptr-miR-27a	GB54140|GB54140-RA|HRS
ptr-miR-27a	GB54466|GB54466-RA
ptr-miR-27a	GB54511|GB54511-RA
ptr-miR-27a	GB54611|GB54611-RA|SERPIN-5
ptr-miR-27a	GB54818|GB54818-RA
ptr-miR-27a	GB54933|GB54933-RA
ptr-miR-27a	GB54978|GB54978-RA
ptr-miR-27a	GB55041|GB55041-RA
ptr-miR-27a	GB55181|GB55181-RA
ptr-miR-27a	GB55294|GB55294-RA
ptr-miR-27a	GB55309|GB55309-RA
ptr-miR-27a	GB55601|GB55601-RA
ptr-miR-27a	GB55743|GB55743-RA
ptr-miR-27a	GB55757|GB55757-RA
ptr-miR-27a	GB55797|GB55797-RA
ptr-miR-27a	GB55903|GB55903-RA
ptr-miR-27a	GB55976|GB55976-RA
ssc-miR-103	GB40083|GB40083-RA|PPT2
ssc-miR-103	GB40108|GB40108-RA
ssc-miR-103	GB40151|GB40151-RA|SCAMP
ssc-miR-103	GB40229|GB40229-RA
ssc-miR-103	GB40280|GB40280-RA
ssc-miR-103	GB40581|GB40581-RA
ssc-miR-103	GB40626|GB40626-RA|SYN
ssc-miR-103	GB40637|GB40637-RA
ssc-miR-103	GB40751|GB40751-RA
ssc-miR-103	GB40830|GB40830-RA
ssc-miR-103	GB40868|GB40868-RA
ssc-miR-103	GB41045|GB41045-RA
ssc-miR-103	GB41329|GB41329-RA
ssc-miR-103	GB41489|GB41489-RA
ssc-miR-103	GB41512|GB41512-RA
ssc-miR-103	GB41541|GB41541-RA
ssc-miR-103	GB41551|GB41551-RA
ssc-miR-103	GB41594|GB41594-RA
ssc-miR-103	GB41600|GB41600-RA
ssc-miR-103	GB41823|GB41823-RA
ssc-miR-103	GB41824|GB41824-RA
ssc-miR-103	GB41845|GB41845-RA|MKP3
ssc-miR-103	GB41882|GB41882-RA
ssc-miR-103	GB41931|GB41931-RA
ssc-miR-103	GB42036|GB42036-RA
ssc-miR-103	GB42102|GB42102-RA
ssc-miR-103	GB42120|GB42120-RA
ssc-miR-103	GB42150|GB42150-RA
ssc-miR-103	GB42266|GB42266-RA
ssc-miR-103	GB42277|GB42277-RA
ssc-miR-103	GB42478|GB42478-RA
ssc-miR-103	GB42592|GB42592-RA
ssc-miR-103	GB42654|GB42654-RA
ssc-miR-103	GB43215|GB43215-RA
ssc-miR-103	GB43268|GB43268-RA
ssc-miR-103	GB43270|GB43270-RA
ssc-miR-103	GB43280|GB43280-RA|AMPH
ssc-miR-103	GB43304|GB43304-RA
ssc-miR-103	GB43358|GB43358-RA
ssc-miR-103	GB43381|GB43381-RA
ssc-miR-103	GB43396|GB43396-RA
ssc-miR-103	GB43415|GB43415-RA
ssc-miR-103	GB43420|GB43420-RA|TFB2
ssc-miR-103	GB43429|GB43429-RA
ssc-miR-103	GB43438|GB43438-RA
ssc-miR-103	GB43517|GB43517-RA
ssc-miR-103	GB43562|GB43562-RA
ssc-miR-103	GB43822|GB43822-RA
ssc-miR-103	GB43994|GB43994-RA|SPATA20
ssc-miR-103	GB44069|GB44069-RA|SYX16
ssc-miR-103	GB44186|GB44186-RA
ssc-miR-103	GB44276|GB44276-RA
ssc-miR-103	GB44447|GB44447-RA
ssc-miR-103	GB44498|GB44498-RA
ssc-miR-103	GB44623|GB44623-RA|AME.2077
ssc-miR-103	GB44704|GB44704-RA
ssc-miR-103	GB44939|GB44939-RA
ssc-miR-103	GB45277|GB45277-RA
ssc-miR-103	GB45281|GB45281-RA
ssc-miR-103	GB45348|GB45348-RA
ssc-miR-103	GB45518|GB45518-RA|SEMA-1
ssc-miR-103	GB45756|GB45756-RA
ssc-miR-103	GB45875|GB45875-RA
ssc-miR-103	GB45883|GB45883-RA
ssc-miR-103	GB45891|GB45891-RA
ssc-miR-103	GB45921|GB45921-RA
ssc-miR-103	GB45968|GB45968-RA|AME.16252
ssc-miR-103	GB45977|GB45977-RA
ssc-miR-103	GB45982|GB45982-RA
ssc-miR-103	GB46020|GB46020-RA
ssc-miR-103	GB46092|GB46092-RA
ssc-miR-103	GB46179|GB46179-RA
ssc-miR-103	GB46269|GB46269-RA
ssc-miR-103	GB46839|GB46839-RA
ssc-miR-103	GB46877|GB46877-RA|KSR
ssc-miR-103	GB46894|GB46894-RA|SMD3
ssc-miR-103	GB47007|GB47007-RA|ARP5
ssc-miR-103	GB47038|GB47038-RA
ssc-miR-103	GB47396|GB47396-RA
ssc-miR-103	GB47443|GB47443-RA
ssc-miR-103	GB47615|GB47615-RA
ssc-miR-103	GB47895|GB47895-RA
ssc-miR-103	GB47939|GB47939-RA
ssc-miR-103	GB47960|GB47960-RA|TAL
ssc-miR-103	GB48078|GB48078-RA
ssc-miR-103	GB48127|GB48127-RA|NF-YB
ssc-miR-103	GB48270|GB48270-RA
ssc-miR-103	GB48535|GB48535-RA
ssc-miR-103	GB48889|GB48889-RA
ssc-miR-103	GB48920|GB48920-RA
ssc-miR-103	GB48942|GB48942-RA
ssc-miR-103	GB49037|GB49037-RA|EIF3-S9
ssc-miR-103	GB49058|GB49058-RA
ssc-miR-103	GB49105|GB49105-RA
ssc-miR-103	GB49233|GB49233-RA
ssc-miR-103	GB49342|GB49342-RA
ssc-miR-103	GB49451|GB49451-RA
ssc-miR-103	GB49462|GB49462-RA
ssc-miR-103	GB49466|GB49466-RA|GPRK2
ssc-miR-103	GB49548|GB49548-RA
ssc-miR-103	GB49711|GB49711-RA
ssc-miR-103	GB49785|GB49785-RA|EAAT
ssc-miR-103	GB49815|GB49815-RA
ssc-miR-103	GB50013|GB50013-RA|SP8
ssc-miR-103	GB50045|GB50045-RA
ssc-miR-103	GB50246|GB50246-RA|HEM-2
ssc-miR-103	GB50302|GB50302-RA
ssc-miR-103	GB50322|GB50322-RA
ssc-miR-103	GB50360|GB50360-RA
ssc-miR-103	GB50425|GB50425-RA
ssc-miR-103	GB50637|GB50637-RA
ssc-miR-103	GB50881|GB50881-RA
ssc-miR-103	GB50883|GB50883-RA
ssc-miR-103	GB51045|GB51045-RA
ssc-miR-103	GB51177|GB51177-RA
ssc-miR-103	GB51207|GB51207-RA|AME.7402
ssc-miR-103	GB51248|GB51248-RA
ssc-miR-103	GB51531|GB51531-RA
ssc-miR-103	GB51763|GB51763-RA
ssc-miR-103	GB51770|GB51770-RA
ssc-miR-103	GB52429|GB52429-RA
ssc-miR-103	GB52449|GB52449-RA
ssc-miR-103	GB52592|GB52592-RA
ssc-miR-103	GB52793|GB52793-RA
ssc-miR-103	GB52871|GB52871-RA
ssc-miR-103	GB52925|GB52925-RA
ssc-miR-103	GB52994|GB52994-RA|ELONGIN-C
ssc-miR-103	GB53275|GB53275-RA
ssc-miR-103	GB53416|GB53416-RA
ssc-miR-103	GB53549|GB53549-RA
ssc-miR-103	GB53605|GB53605-RA|A4
ssc-miR-103	GB53815|GB53815-RA
ssc-miR-103	GB54030|GB54030-RA|AME.5963
ssc-miR-103	GB54079|GB54079-RA
ssc-miR-103	GB54711|GB54711-RA
ssc-miR-103	GB54768|GB54768-RA
ssc-miR-103	GB54789|GB54789-RA
ssc-miR-103	GB54998|GB54998-RA
ssc-miR-103	GB55164|GB55164-RA
ssc-miR-103	GB55281|GB55281-RA|AME.9960
ssc-miR-103	GB55328|GB55328-RA
ssc-miR-103	GB55349|GB55349-RA
ssc-miR-103	GB55396|GB55396-RA
ssc-miR-103	GB55459|GB55459-RA|TFB1
ssc-miR-103	GB55529|GB55529-RA
ssc-miR-103	GB55576|GB55576-RA
ssc-miR-103	GB55583|GB55583-RA
ssc-miR-103	GB55715|GB55715-RA
ssc-miR-103	GB55725|GB55725-RA
ssc-miR-103	GB55743|GB55743-RA
ssc-miR-103	GB55747|GB55747-RA
ssc-miR-103	GB55793|GB55793-RA
ssc-miR-103	GB55955|GB55955-RA
ssc-miR-103	GB55967|GB55967-RA|KAP3
ssc-miR-103	GB55998|GB55998-RA|BETA4GALNACTA
ssc-miR-148a-3p	GB40237|GB40237-RA
ssc-miR-148a-3p	GB40430|GB40430-RA
ssc-miR-148a-3p	GB40470|GB40470-RA
ssc-miR-148a-3p	GB40626|GB40626-RA|SYN
ssc-miR-148a-3p	GB40737|GB40737-RA
ssc-miR-148a-3p	GB40756|GB40756-RA
ssc-miR-148a-3p	GB41476|GB41476-RA
ssc-miR-148a-3p	GB41609|GB41609-RA
ssc-miR-148a-3p	GB42548|GB42548-RA
ssc-miR-148a-3p	GB42585|GB42585-RA|CPR9
ssc-miR-148a-3p	GB43130|GB43130-RA
ssc-miR-148a-3p	GB43177|GB43177-RA
ssc-miR-148a-3p	GB43459|GB43459-RA
ssc-miR-148a-3p	GB43947|GB43947-RA
ssc-miR-148a-3p	GB44054|GB44054-RA
ssc-miR-148a-3p	GB44156|GB44156-RA
ssc-miR-148a-3p	GB44159|GB44159-RA
ssc-miR-148a-3p	GB44546|GB44546-RA|AME.27094
ssc-miR-148a-3p	GB44679|GB44679-RA|MTA1-LIKE
ssc-miR-148a-3p	GB44757|GB44757-RA|FLR
ssc-miR-148a-3p	GB45546|GB45546-RA
ssc-miR-148a-3p	GB45592|GB45592-RA
ssc-miR-148a-3p	GB45593|GB45593-RA
ssc-miR-148a-3p	GB45626|GB45626-RA
ssc-miR-148a-3p	GB45780|GB45780-RA
ssc-miR-148a-3p	GB46130|GB46130-RA
ssc-miR-148a-3p	GB46404|GB46404-RA|SYX17
ssc-miR-148a-3p	GB46458|GB46458-RA
ssc-miR-148a-3p	GB46526|GB46526-RA
ssc-miR-148a-3p	GB46736|GB46736-RA|FAF
ssc-miR-148a-3p	GB46839|GB46839-RA
ssc-miR-148a-3p	GB46863|GB46863-RA
ssc-miR-148a-3p	GB47168|GB47168-RA
ssc-miR-148a-3p	GB47815|GB47815-RA
ssc-miR-148a-3p	GB48309|GB48309-RA
ssc-miR-148a-3p	GB48341|GB48341-RA
ssc-miR-148a-3p	GB48474|GB48474-RA
ssc-miR-148a-3p	GB49162|GB49162-RA
ssc-miR-148a-3p	GB49190|GB49190-RA|PCL
ssc-miR-148a-3p	GB49237|GB49237-RA
ssc-miR-148a-3p	GB49529|GB49529-RA
ssc-miR-148a-3p	GB49588|GB49588-RA
ssc-miR-148a-3p	GB49799|GB49799-RA
ssc-miR-148a-3p	GB49837|GB49837-RA
ssc-miR-148a-3p	GB49994|GB49994-RA|RPL26
ssc-miR-148a-3p	GB50136|GB50136-RA
ssc-miR-148a-3p	GB50369|GB50369-RA
ssc-miR-148a-3p	GB50660|GB50660-RA
ssc-miR-148a-3p	GB50790|GB50790-RA
ssc-miR-148a-3p	GB51393|GB51393-RA|AME.17649
ssc-miR-148a-3p	GB51876|GB51876-RA
ssc-miR-148a-3p	GB52171|GB52171-RA
ssc-miR-148a-3p	GB52858|GB52858-RA
ssc-miR-148a-3p	GB52925|GB52925-RA
ssc-miR-148a-3p	GB52984|GB52984-RA
ssc-miR-148a-3p	GB53012|GB53012-RA
ssc-miR-148a-3p	GB53100|GB53100-RA
ssc-miR-148a-3p	GB53506|GB53506-RA
ssc-miR-148a-3p	GB53751|GB53751-RA
ssc-miR-148a-3p	GB54057|GB54057-RA
ssc-miR-148a-3p	GB54194|GB54194-RA|SHRB
ssc-miR-148a-3p	GB54350|GB54350-RA
ssc-miR-148a-3p	GB55014|GB55014-RA
ssc-miR-148a-3p	GB55016|GB55016-RA
ssc-miR-148a-3p	GB55484|GB55484-RA
ssc-miR-148a-3p	GB55573|GB55573-RA
ssc-miR-199b-3p	GB40234|GB40234-RA
ssc-miR-199b-3p	GB40468|GB40468-RA
ssc-miR-199b-3p	GB40571|GB40571-RA
ssc-miR-199b-3p	GB40733|GB40733-RA|RNFT2
ssc-miR-199b-3p	GB40868|GB40868-RA
ssc-miR-199b-3p	GB40929|GB40929-RA
ssc-miR-199b-3p	GB40934|GB40934-RA
ssc-miR-199b-3p	GB41007|GB41007-RA
ssc-miR-199b-3p	GB41047|GB41047-RA
ssc-miR-199b-3p	GB41156|GB41156-RA
ssc-miR-199b-3p	GB41329|GB41329-RA
ssc-miR-199b-3p	GB41530|GB41530-RA
ssc-miR-199b-3p	GB41586|GB41586-RA
ssc-miR-199b-3p	GB41936|GB41936-RA
ssc-miR-199b-3p	GB42205|GB42205-RA
ssc-miR-199b-3p	GB42259|GB42259-RA
ssc-miR-199b-3p	GB42394|GB42394-RA
ssc-miR-199b-3p	GB42654|GB42654-RA
ssc-miR-199b-3p	GB42697|GB42697-RA
ssc-miR-199b-3p	GB42732|GB42732-RA
ssc-miR-199b-3p	GB42943|GB42943-RA
ssc-miR-199b-3p	GB43921|GB43921-RA
ssc-miR-199b-3p	GB43972|GB43972-RA
ssc-miR-199b-3p	GB44156|GB44156-RA
ssc-miR-199b-3p	GB44172|GB44172-RA
ssc-miR-199b-3p	GB44197|GB44197-RA
ssc-miR-199b-3p	GB44390|GB44390-RA
ssc-miR-199b-3p	GB44486|GB44486-RA
ssc-miR-199b-3p	GB44573|GB44573-RA
ssc-miR-199b-3p	GB44581|GB44581-RA
ssc-miR-199b-3p	GB44663|GB44663-RA
ssc-miR-199b-3p	GB44998|GB44998-RA|RNPS1
ssc-miR-199b-3p	GB45039|GB45039-RA
ssc-miR-199b-3p	GB45359|GB45359-RA
ssc-miR-199b-3p	GB45501|GB45501-RA|OTD2
ssc-miR-199b-3p	GB45640|GB45640-RA
ssc-miR-199b-3p	GB45970|GB45970-RA|CADN
ssc-miR-199b-3p	GB46056|GB46056-RA
ssc-miR-199b-3p	GB46170|GB46170-RA
ssc-miR-199b-3p	GB46321|GB46321-RA
ssc-miR-199b-3p	GB46576|GB46576-RA
ssc-miR-199b-3p	GB46626|GB46626-RA
ssc-miR-199b-3p	GB46893|GB46893-RA|P16-ARC
ssc-miR-199b-3p	GB46985|GB46985-RA|RPL12
ssc-miR-199b-3p	GB46992|GB46992-RA
ssc-miR-199b-3p	GB46994|GB46994-RA
ssc-miR-199b-3p	GB46998|GB46998-RA
ssc-miR-199b-3p	GB46999|GB46999-RA
ssc-miR-199b-3p	GB47009|GB47009-RA
ssc-miR-199b-3p	GB47030|GB47030-RA|EF1A-F2
ssc-miR-199b-3p	GB47203|GB47203-RA
ssc-miR-199b-3p	GB47536|GB47536-RA
ssc-miR-199b-3p	GB47868|GB47868-RA
ssc-miR-199b-3p	GB47993|GB47993-RA
ssc-miR-199b-3p	GB48069|GB48069-RA
ssc-miR-199b-3p	GB48192|GB48192-RA
ssc-miR-199b-3p	GB48281|GB48281-RA
ssc-miR-199b-3p	GB48282|GB48282-RA
ssc-miR-199b-3p	GB48713|GB48713-RA
ssc-miR-199b-3p	GB49213|GB49213-RA
ssc-miR-199b-3p	GB49233|GB49233-RA
ssc-miR-199b-3p	GB49343|GB49343-RA
ssc-miR-199b-3p	GB49385|GB49385-RA
ssc-miR-199b-3p	GB49604|GB49604-RA
ssc-miR-199b-3p	GB49618|GB49618-RA
ssc-miR-199b-3p	GB49837|GB49837-RA
ssc-miR-199b-3p	GB50435|GB50435-RA
ssc-miR-199b-3p	GB50514|GB50514-RA|AME.30350
ssc-miR-199b-3p	GB50672|GB50672-RA
ssc-miR-199b-3p	GB51010|GB51010-RA
ssc-miR-199b-3p	GB51015|GB51015-RA
ssc-miR-199b-3p	GB52205|GB52205-RA|MKP3
ssc-miR-199b-3p	GB52766|GB52766-RA
ssc-miR-199b-3p	GB52778|GB52778-RA
ssc-miR-199b-3p	GB52780|GB52780-RA|PRBP
ssc-miR-199b-3p	GB52855|GB52855-RA
ssc-miR-199b-3p	GB53171|GB53171-RA|ELONGIN-B
ssc-miR-199b-3p	GB53351|GB53351-RA
ssc-miR-199b-3p	GB53393|GB53393-RA
ssc-miR-199b-3p	GB53563|GB53563-RA
ssc-miR-199b-3p	GB53701|GB53701-RA
ssc-miR-199b-3p	GB53981|GB53981-RA
ssc-miR-199b-3p	GB54464|GB54464-RA
ssc-miR-199b-3p	GB54466|GB54466-RA
ssc-miR-199b-3p	GB54586|GB54586-RA
ssc-miR-199b-3p	GB54598|GB54598-RA
ssc-miR-199b-3p	GB54638|GB54638-RA
ssc-miR-199b-3p	GB55047|GB55047-RA
ssc-miR-199b-3p	GB55057|GB55057-RA|AME.19243
ssc-miR-199b-3p	GB55350|GB55350-RA
ssc-miR-199b-3p	GB55538|GB55538-RA
ssc-miR-199b-3p	GB55564|GB55564-RA
ssc-miR-199b-3p	GB55574|GB55574-RA
ssc-miR-199b-3p	GB55601|GB55601-RA
ssc-miR-199b-3p	GB55755|GB55755-RA
ssc-miR-21-5p	GB40121|GB40121-RA
ssc-miR-21-5p	GB41304|GB41304-RA
ssc-miR-21-5p	GB41844|GB41844-RA|IGL
ssc-miR-21-5p	GB41924|GB41924-RA|HEPH
ssc-miR-21-5p	GB42172|GB42172-RA
ssc-miR-21-5p	GB42220|GB42220-RA
ssc-miR-21-5p	GB42383|GB42383-RA
ssc-miR-21-5p	GB42501|GB42501-RA
ssc-miR-21-5p	GB42786|GB42786-RA
ssc-miR-21-5p	GB43051|GB43051-RA
ssc-miR-21-5p	GB43245|GB43245-RA
ssc-miR-21-5p	GB43638|GB43638-RA|DRK
ssc-miR-21-5p	GB43676|GB43676-RA|SAX
ssc-miR-21-5p	GB43800|GB43800-RA
ssc-miR-21-5p	GB43860|GB43860-RA
ssc-miR-21-5p	GB44066|GB44066-RA
ssc-miR-21-5p	GB44329|GB44329-RA
ssc-miR-21-5p	GB44726|GB44726-RA
ssc-miR-21-5p	GB44884|GB44884-RA
ssc-miR-21-5p	GB45013|GB45013-RA
ssc-miR-21-5p	GB45066|GB45066-RA
ssc-miR-21-5p	GB45175|GB45175-RA
ssc-miR-21-5p	GB45708|GB45708-RA
ssc-miR-21-5p	GB46132|GB46132-RA
ssc-miR-21-5p	GB46300|GB46300-RA|NT-5
ssc-miR-21-5p	GB46341|GB46341-RA
ssc-miR-21-5p	GB47007|GB47007-RA|ARP5
ssc-miR-21-5p	GB47176|GB47176-RA
ssc-miR-21-5p	GB47522|GB47522-RA
ssc-miR-21-5p	GB47882|GB47882-RA
ssc-miR-21-5p	GB48182|GB48182-RA
ssc-miR-21-5p	GB48535|GB48535-RA
ssc-miR-21-5p	GB49062|GB49062-RA
ssc-miR-21-5p	GB49081|GB49081-RA
ssc-miR-21-5p	GB49111|GB49111-RA
ssc-miR-21-5p	GB49149|GB49149-RA
ssc-miR-21-5p	GB49590|GB49590-RA
ssc-miR-21-5p	GB49798|GB49798-RA
ssc-miR-21-5p	GB50130|GB50130-RA
ssc-miR-21-5p	GB50183|GB50183-RA
ssc-miR-21-5p	GB50675|GB50675-RA
ssc-miR-21-5p	GB50745|GB50745-RA|PBGS
ssc-miR-21-5p	GB52442|GB52442-RA
ssc-miR-21-5p	GB52717|GB52717-RA
ssc-miR-21-5p	GB52865|GB52865-RA
ssc-miR-21-5p	GB52956|GB52956-RA
ssc-miR-21-5p	GB53064|GB53064-RA
ssc-miR-21-5p	GB53441|GB53441-RA
ssc-miR-21-5p	GB53474|GB53474-RA
ssc-miR-21-5p	GB53747|GB53747-RA
ssc-miR-21-5p	GB54405|GB54405-RA
ssc-miR-21-5p	GB54461|GB54461-RA
ssc-miR-21-5p	GB54525|GB54525-RA
ssc-miR-21-5p	GB54876|GB54876-RA
ssc-miR-21-5p	GB54959|GB54959-RA
ssc-miR-21-5p	GB55521|GB55521-RA
ssc-miR-21-5p	GB55586|GB55586-RA
ssc-miR-21-5p	GB55625|GB55625-RA
ssc-miR-21-5p	GB55646|GB55646-RA
ssc-miR-26a	GB40091|GB40091-RA
ssc-miR-26a	GB40112|GB40112-RA
ssc-miR-26a	GB40273|GB40273-RA
ssc-miR-26a	GB40705|GB40705-RA
ssc-miR-26a	GB40733|GB40733-RA|RNFT2
ssc-miR-26a	GB40934|GB40934-RA
ssc-miR-26a	GB41345|GB41345-RA
ssc-miR-26a	GB41516|GB41516-RA
ssc-miR-26a	GB41617|GB41617-RA
ssc-miR-26a	GB41703|GB41703-RA
ssc-miR-26a	GB41750|GB41750-RA
ssc-miR-26a	GB42031|GB42031-RA
ssc-miR-26a	GB42032|GB42032-RA|PSN
ssc-miR-26a	GB42155|GB42155-RA
ssc-miR-26a	GB42212|GB42212-RA
ssc-miR-26a	GB42385|GB42385-RA|OSI23
ssc-miR-26a	GB42527|GB42527-RA
ssc-miR-26a	GB42534|GB42534-RA
ssc-miR-26a	GB42722|GB42722-RA
ssc-miR-26a	GB42732|GB42732-RA
ssc-miR-26a	GB42793|GB42793-RA
ssc-miR-26a	GB42871|GB42871-RA
ssc-miR-26a	GB42977|GB42977-RA|DNAPOL-DELTA
ssc-miR-26a	GB42984|GB42984-RA
ssc-miR-26a	GB42986|GB42986-RA
ssc-miR-26a	GB43184|GB43184-RA
ssc-miR-26a	GB43234|GB43234-RA|HDAC4
ssc-miR-26a	GB43456|GB43456-RA|18W
ssc-miR-26a	GB43660|GB43660-RA
ssc-miR-26a	GB43851|GB43851-RA
ssc-miR-26a	GB43860|GB43860-RA
ssc-miR-26a	GB43863|GB43863-RA
ssc-miR-26a	GB44091|GB44091-RA
ssc-miR-26a	GB44159|GB44159-RA
ssc-miR-26a	GB44444|GB44444-RA
ssc-miR-26a	GB44735|GB44735-RA
ssc-miR-26a	GB44808|GB44808-RA|PXN
ssc-miR-26a	GB44816|GB44816-RA
ssc-miR-26a	GB44969|GB44969-RA
ssc-miR-26a	GB44991|GB44991-RA
ssc-miR-26a	GB44998|GB44998-RA|RNPS1
ssc-miR-26a	GB45035|GB45035-RA
ssc-miR-26a	GB45075|GB45075-RA
ssc-miR-26a	GB45119|GB45119-RA
ssc-miR-26a	GB45142|GB45142-RA
ssc-miR-26a	GB45188|GB45188-RA
ssc-miR-26a	GB45281|GB45281-RA
ssc-miR-26a	GB45462|GB45462-RA
ssc-miR-26a	GB45891|GB45891-RA
ssc-miR-26a	GB46277|GB46277-RA|PLA2-2.2
ssc-miR-26a	GB46404|GB46404-RA|SYX17
ssc-miR-26a	GB46800|GB46800-RA
ssc-miR-26a	GB46910|GB46910-RA
ssc-miR-26a	GB47003|GB47003-RA
ssc-miR-26a	GB47049|GB47049-RA
ssc-miR-26a	GB47075|GB47075-RA
ssc-miR-26a	GB47209|GB47209-RA|AME.17403
ssc-miR-26a	GB47265|GB47265-RA
ssc-miR-26a	GB47409|GB47409-RA
ssc-miR-26a	GB47629|GB47629-RA
ssc-miR-26a	GB47668|GB47668-RA
ssc-miR-26a	GB47730|GB47730-RA
ssc-miR-26a	GB47737|GB47737-RA
ssc-miR-26a	GB47819|GB47819-RA
ssc-miR-26a	GB48201|GB48201-RA|MRPL53
ssc-miR-26a	GB48375|GB48375-RA|KINESIN-3C
ssc-miR-26a	GB48555|GB48555-RA
ssc-miR-26a	GB48604|GB48604-RA
ssc-miR-26a	GB48627|GB48627-RA
ssc-miR-26a	GB48983|GB48983-RA
ssc-miR-26a	GB49069|GB49069-RA|MED22
ssc-miR-26a	GB49227|GB49227-RA
ssc-miR-26a	GB49233|GB49233-RA
ssc-miR-26a	GB49313|GB49313-RA|PORIN
ssc-miR-26a	GB49407|GB49407-RA
ssc-miR-26a	GB49494|GB49494-RA|OBP19
ssc-miR-26a	GB49807|GB49807-RA|RAD1
ssc-miR-26a	GB50003|GB50003-RA|OR141
ssc-miR-26a	GB50208|GB50208-RA
ssc-miR-26a	GB50252|GB50252-RA
ssc-miR-26a	GB50406|GB50406-RA
ssc-miR-26a	GB50489|GB50489-RA
ssc-miR-26a	GB50768|GB50768-RA
ssc-miR-26a	GB50949|GB50949-RA
ssc-miR-26a	GB51041|GB51041-RA
ssc-miR-26a	GB51049|GB51049-RA
ssc-miR-26a	GB51198|GB51198-RA|GAT-1B
ssc-miR-26a	GB51226|GB51226-RA|CSK
ssc-miR-26a	GB51466|GB51466-RA
ssc-miR-26a	GB51468|GB51468-RA
ssc-miR-26a	GB51823|GB51823-RA
ssc-miR-26a	GB52128|GB52128-RA
ssc-miR-26a	GB52138|GB52138-RA
ssc-miR-26a	GB52889|GB52889-RA
ssc-miR-26a	GB53111|GB53111-RA
ssc-miR-26a	GB53252|GB53252-RA
ssc-miR-26a	GB53348|GB53348-RA
ssc-miR-26a	GB53435|GB53435-RA
ssc-miR-26a	GB53462|GB53462-RA
ssc-miR-26a	GB53893|GB53893-RA
ssc-miR-26a	GB54112|GB54112-RA
ssc-miR-26a	GB54170|GB54170-RA
ssc-miR-26a	GB54241|GB54241-RA
ssc-miR-26a	GB54281|GB54281-RA|PKA-R2
ssc-miR-26a	GB54302|GB54302-RA
ssc-miR-26a	GB54303|GB54303-RA
ssc-miR-26a	GB54438|GB54438-RA
ssc-miR-26a	GB54500|GB54500-RA
ssc-miR-26a	GB54595|GB54595-RA
ssc-miR-26a	GB54846|GB54846-RA
ssc-miR-26a	GB54896|GB54896-RA
ssc-miR-26a	GB55007|GB55007-RA|SP14
ssc-miR-26a	GB55137|GB55137-RA
ssc-miR-26a	GB55233|GB55233-RA
ssc-miR-26a	GB55404|GB55404-RA
ssc-miR-26a	GB55567|GB55567-RA
ssc-miR-26a	GB55573|GB55573-RA
ssc-miR-26a	GB55929|GB55929-RA|ALPHA-MAN-I
ssc-miR-26a	GB56001|GB56001-RA
ssc-miR-30d	GB40129|GB40129-RA
ssc-miR-30d	GB40148|GB40148-RA
ssc-miR-30d	GB40163|GB40163-RA|LYS-1
ssc-miR-30d	GB40193|GB40193-RA|AME.17373
ssc-miR-30d	GB40468|GB40468-RA
ssc-miR-30d	GB40632|GB40632-RA
ssc-miR-30d	GB40970|GB40970-RA
ssc-miR-30d	GB40972|GB40972-RA
ssc-miR-30d	GB40973|GB40973-RA|AME.7299
ssc-miR-30d	GB41226|GB41226-RA|RIP11
ssc-miR-30d	GB41531|GB41531-RA
ssc-miR-30d	GB41543|GB41543-RA
ssc-miR-30d	GB41703|GB41703-RA
ssc-miR-30d	GB42028|GB42028-RA
ssc-miR-30d	GB42169|GB42169-RA
ssc-miR-30d	GB42196|GB42196-RA
ssc-miR-30d	GB42574|GB42574-RA
ssc-miR-30d	GB42663|GB42663-RA|COX6B1
ssc-miR-30d	GB43021|GB43021-RA
ssc-miR-30d	GB43181|GB43181-RA
ssc-miR-30d	GB43678|GB43678-RA
ssc-miR-30d	GB43699|GB43699-RA
ssc-miR-30d	GB43789|GB43789-RA
ssc-miR-30d	GB43843|GB43843-RA
ssc-miR-30d	GB43900|GB43900-RA
ssc-miR-30d	GB44030|GB44030-RA
ssc-miR-30d	GB44220|GB44220-RA
ssc-miR-30d	GB44326|GB44326-RA
ssc-miR-30d	GB44561|GB44561-RA
ssc-miR-30d	GB44639|GB44639-RA
ssc-miR-30d	GB44682|GB44682-RA|CAT
ssc-miR-30d	GB44732|GB44732-RA|SPX
ssc-miR-30d	GB44762|GB44762-RA
ssc-miR-30d	GB44791|GB44791-RA
ssc-miR-30d	GB45140|GB45140-RA
ssc-miR-30d	GB45156|GB45156-RA
ssc-miR-30d	GB45321|GB45321-RA
ssc-miR-30d	GB45364|GB45364-RA
ssc-miR-30d	GB45573|GB45573-RA
ssc-miR-30d	GB45789|GB45789-RA
ssc-miR-30d	GB45854|GB45854-RA
ssc-miR-30d	GB46119|GB46119-RA|AME.136
ssc-miR-30d	GB46129|GB46129-RA|AME.5614
ssc-miR-30d	GB46323|GB46323-RA
ssc-miR-30d	GB46325|GB46325-RA
ssc-miR-30d	GB46404|GB46404-RA|SYX17
ssc-miR-30d	GB46482|GB46482-RA
ssc-miR-30d	GB46488|GB46488-RA
ssc-miR-30d	GB46604|GB46604-RA
ssc-miR-30d	GB46894|GB46894-RA|SMD3
ssc-miR-30d	GB46948|GB46948-RA
ssc-miR-30d	GB47039|GB47039-RA|RPB10
ssc-miR-30d	GB47236|GB47236-RA
ssc-miR-30d	GB47264|GB47264-RA
ssc-miR-30d	GB47366|GB47366-RA
ssc-miR-30d	GB47875|GB47875-RA
ssc-miR-30d	GB47941|GB47941-RA
ssc-miR-30d	GB48016|GB48016-RA
ssc-miR-30d	GB48052|GB48052-RA
ssc-miR-30d	GB48072|GB48072-RA|TANGO7
ssc-miR-30d	GB48180|GB48180-RA
ssc-miR-30d	GB48224|GB48224-RA
ssc-miR-30d	GB48227|GB48227-RA
ssc-miR-30d	GB48464|GB48464-RA
ssc-miR-30d	GB48539|GB48539-RA
ssc-miR-30d	GB48628|GB48628-RA
ssc-miR-30d	GB49005|GB49005-RA
ssc-miR-30d	GB49032|GB49032-RA
ssc-miR-30d	GB49233|GB49233-RA
ssc-miR-30d	GB49480|GB49480-RA
ssc-miR-30d	GB49696|GB49696-RA
ssc-miR-30d	GB49969|GB49969-RA
ssc-miR-30d	GB49985|GB49985-RA|KUZ
ssc-miR-30d	GB50072|GB50072-RA
ssc-miR-30d	GB50146|GB50146-RA
ssc-miR-30d	GB50457|GB50457-RA
ssc-miR-30d	GB50575|GB50575-RA
ssc-miR-30d	GB50790|GB50790-RA
ssc-miR-30d	GB50863|GB50863-RA
ssc-miR-30d	GB51090|GB51090-RA
ssc-miR-30d	GB51250|GB51250-RA|AME.17919
ssc-miR-30d	GB51291|GB51291-RA
ssc-miR-30d	GB51547|GB51547-RA
ssc-miR-30d	GB51609|GB51609-RA
ssc-miR-30d	GB51837|GB51837-RA
ssc-miR-30d	GB51879|GB51879-RA
ssc-miR-30d	GB51989|GB51989-RA
ssc-miR-30d	GB52240|GB52240-RA
ssc-miR-30d	GB52312|GB52312-RA
ssc-miR-30d	GB52448|GB52448-RA|MAGI
ssc-miR-30d	GB52595|GB52595-RA
ssc-miR-30d	GB52688|GB52688-RA|SYX18
ssc-miR-30d	GB52718|GB52718-RA
ssc-miR-30d	GB52743|GB52743-RA|ENC
ssc-miR-30d	GB52748|GB52748-RA
ssc-miR-30d	GB52762|GB52762-RA
ssc-miR-30d	GB52858|GB52858-RA
ssc-miR-30d	GB52925|GB52925-RA
ssc-miR-30d	GB52992|GB52992-RA|AME.3273
ssc-miR-30d	GB53274|GB53274-RA
ssc-miR-30d	GB53355|GB53355-RA
ssc-miR-30d	GB53464|GB53464-RA
ssc-miR-30d	GB53584|GB53584-RA
ssc-miR-30d	GB53768|GB53768-RA
ssc-miR-30d	GB54893|GB54893-RA
ssc-miR-30d	GB54917|GB54917-RA
ssc-miR-30d	GB55096|GB55096-RA|MEN
ssc-miR-30d	GB55309|GB55309-RA
ssc-miR-30d	GB55551|GB55551-RA
ssc-miR-30d	GB55556|GB55556-RA
ssc-miR-30d	GB55855|GB55855-RA|NMO
ssc-miR-30d	GB55932|GB55932-RA
