# Supplementary material for: Diet-derived transmission of MicroRNAs from host plant into honey bee Midgut
Source: BMC Genomics. 2021 Aug 3;22:587. doi: 10.1186/s12864-021-07916-4 (PMC8336336; doi:10.1186/s12864-021-07916-4)
Supplement: Supplementary file 7 — Additional file 7 Table S7. KEGG pathway analysis of miR-206 target genes. This miRNA had the highest number of targets with 53 predicted genes. Enrichment analyses of miR-206 target genes indicated target genes participated in 21 different pathways while none of the identified pathways was significant. [file 12864_2021_7916_MOESM7_ESM.xlsx]

## Sheet: KEGG PATHWAY_miR-206
Additional file 7: Table S7. KEGG pathway analysis of miR-206 target genes. This miRNA had the highest number of targets with 53 predicted genes. Enrichment analyses of miR-206 target genes indicated target genes participated in 21 different pathways while none of the identified pathways was significant.
category	Pathway	Genes Name	P-Value	Corrected P-Value
KEGG	ame00515: Mannose type O-glycan biosynthesis	GB52948	0.0262	0.235
KEGG	ame00512: Mucin type O-glycan biosynthesis	GB49852	0.0335	0.235
KEGG	ame00830:Retinol metabolism	GB45188	0.0444	0.235
KEGG	ame00981:Insect hormone biosynthesis	GB48175	0.0553	0.235
KEGG	ame04144:Endocytosis	GB44188,GB45749	0.0669	0.235
KEGG	ame03430:Mismatch repair	GB52727	0.073	0.235
KEGG	ame04745:Phototransduction-fly	GB43096	0.0904	0.235
KEGG	ame00640:Propanoate metabolism	GB44969	0.101	0.235
KEGG	ame04933:AGE-RAGE signaling pathway in diabetic complications	GB43096	0.104	0.235
KEGG	ame00280:Valine,leucine and isoleucine degradation	GB44969	0.121	0.235
KEGG	ame03030:DNA replication	GB52727	0.128	0.235
KEGG	ame03420:Nucleotide excision repair	GB52727	0.134	0.235
KEGG	ame04070:Phosphatidylinositol signaling system	GB43096	0.179	0.28
KEGG	ame03015:mRNA surveillance pathway	GB44721	0.207	0.281
KEGG	ame04142:Lysosome	GB50414	0.216	0.281
KEGG	ame04310:Wnt signaling pathway	GB43096	0.228	0.281
KEGG	ame03008:Ribosome biogenesis in eukaryotes	GB42939	0.228	0.281
KEGG	ame04150:mTOR signaling pathway	GB43096	0.254	0.296
KEGG	ame04141:Protein processing in endoplasmic reticulum	GB54222	0.352	0.388
KEGG	ame03013:RNA transport	GB47391	0.369	0.388
KEGG	ame01100:Metabolic pathways	GB52948	0.602	0.602
